# Supplementary material for: Chiral Bis(tetrathiafulvalene)-1,2-cyclohexane-diamides
Source: Molecules. 2022 Oct 15;27(20):6926. doi: 10.3390/molecules27206926 (PMC9611696; doi:10.3390/molecules27206926)
Supplement: Supplementary file 1 [file molecules-27-06926-s001.zip]

Archive with 3 entries (3 files):
- ABF43_revised.cif
- checkcif-diamide-revised.pdf
- molecules-1951240-supplementary.pdf
