# Supplementary material for: Chiral Bis(tetrathiafulvalene)-1,2-cyclohexane-diamides
Source: Molecules. 2022 Oct 15;27(20):6926. doi: 10.3390/molecules27206926 (PMC9611696; doi:10.3390/molecules27206926)
Supplement: Supplementary file 1 [file molecules-27-06926-s001.zip › ABF43_revised.cif]

data_abf43
_audit_creation_date               2022-08-11
_audit_creation_method
;
Olex2 1.3-ac4
(compiled 2019.04.23 svn.r3594 for Rigaku Oxford Diffraction, GUI svn.r5739)
;
_shelx_SHELXL_version_number       '2018/3'
loop_
  _audit_author_name
  _audit_author_email
  _audit_author_address
 'Bogdan, A.' alexandra.bogdan@etud.univ-angers.fr
;
MOLTECH-Anjou
2 bd Lavoisier
Angers
49045
France
;

_audit_contact_author_address
;
MOLTECH-Anjou
2 bd Lavoisier
Angers
49045
France
;
_audit_contact_author_email        alexandra.bogdan@etud.univ-angers.fr
_audit_contact_author_name         'Bogdan, A.'
_audit_contact_author_phone        ''
_publ_contact_author_id_orcid      0000-0001-7966-8107
_publ_section_references
;
Dolomanov, O.V., Bourhis, L.J., Gildea, R.J, Howard, J.A.K. & Puschmann, H.
 (2009), J. Appl. Cryst. 42, 339-341.

Sheldrick, G.M. (2015). Acta Cryst. A71, 3-8.

Sheldrick, G.M. (2015). Acta Cryst. C71, 3-8.
;
_chemical_name_common              ?
_chemical_name_systematic          ?
_chemical_formula_moiety           'C24 H26 N2 O2 S12'
_chemical_formula_sum              'C24 H26 N2 O2 S12'
_chemical_formula_weight           759.19
_chemical_melting_point            ?
_chemical_oxdiff_usercomment       'DCM/Et2O evap racemic'
loop_
  _atom_type_symbol
  _atom_type_description
  _atom_type_scat_dispersion_real
  _atom_type_scat_dispersion_imag
  _atom_type_scat_source
 'C' 'C' 0.0181 0.0091 'International Tables Vol C Tables 4.2.6.8 and 6.1.1.4'
 'H' 'H' 0.0000 0.0000 'International Tables Vol C Tables 4.2.6.8 and 6.1.1.4'
 'N' 'N' 0.0311 0.0180 'International Tables Vol C Tables 4.2.6.8 and 6.1.1.4'
 'O' 'O' 0.0492 0.0322 'International Tables Vol C Tables 4.2.6.8 and 6.1.1.4'
 'S' 'S' 0.3331 0.5567 'International Tables Vol C Tables 4.2.6.8 and 6.1.1.4'

_shelx_space_group_comment
;
The symmetry employed for this shelxl refinement is uniquely defined
by the following loop, which should always be used as a source of
symmetry information in preference to the above space-group names.
They are only intended as comments.
;
_space_group_crystal_system        'triclinic'
_space_group_IT_number             2
_space_group_name_H-M_alt          'P -1'
_space_group_name_Hall             '-P 1'
loop_
  _space_group_symop_operation_xyz
 'x, y, z'
 '-x, -y, -z'

_cell_length_a                     9.0042(7)
_cell_length_b                     16.8256(13)
_cell_length_c                     21.7297(10)
_cell_angle_alpha                  78.082(5)
_cell_angle_beta                   85.629(5)
_cell_angle_gamma                  80.197(6)
_cell_volume                       3171.2(4)
_cell_formula_units_Z              4
_cell_measurement_reflns_used      5214
_cell_measurement_temperature      150.01(10)
_cell_measurement_theta_max        71.3870
_cell_measurement_theta_min        4.9630
_shelx_estimated_absorpt_T_max     0.717
_shelx_estimated_absorpt_T_min     0.275
_exptl_absorpt_coefficient_mu      7.917
_exptl_absorpt_correction_T_max    1.00000
_exptl_absorpt_correction_T_min    0.80217
_exptl_absorpt_correction_type     multi-scan
_exptl_absorpt_process_details
;
CrysAlisPro 1.171.40.45a (Rigaku Oxford Diffraction, 2019)
Empirical absorption correction using spherical harmonics,
 implemented in SCALE3 ABSPACK scaling algorithm.
;
_exptl_absorpt_special_details     ?
_exptl_crystal_colour              'clear orange'
_exptl_crystal_colour_lustre       clear
_exptl_crystal_colour_primary      orange
_exptl_crystal_density_diffrn      1.590
_exptl_crystal_density_meas        ?
_exptl_crystal_density_method      ?
_exptl_crystal_description         needle
_exptl_crystal_F_000               1568
_exptl_crystal_preparation         synth
_exptl_crystal_recrystallization_method  evap
_exptl_crystal_size_max            0.22
_exptl_crystal_size_mid            0.085
_exptl_crystal_size_min            0.045
_exptl_transmission_factor_max     ?
_exptl_transmission_factor_min     ?
_diffrn_reflns_av_R_equivalents    0.0992
_diffrn_reflns_av_unetI/netI       0.1190
_diffrn_reflns_Laue_measured_fraction_full  0.846
_diffrn_reflns_Laue_measured_fraction_max  0.783
_diffrn_reflns_limit_h_max         11
_diffrn_reflns_limit_h_min         -11
_diffrn_reflns_limit_k_max         19
_diffrn_reflns_limit_k_min         -16
_diffrn_reflns_limit_l_max         26
_diffrn_reflns_limit_l_min         -25
_diffrn_reflns_number              29237
_diffrn_reflns_point_group_measured_fraction_full  0.846
_diffrn_reflns_point_group_measured_fraction_max  0.783
_diffrn_reflns_theta_full          67.684
_diffrn_reflns_theta_max           75.270
_diffrn_reflns_theta_min           2.718
_diffrn_ambient_environment        N~2~
_diffrn_ambient_temperature        150.01(10)
_diffrn_detector                   'CCD plate'
_diffrn_detector_area_resol_mean   5.1990
_diffrn_detector_type              AtlasS2
_diffrn_measured_fraction_theta_full  0.846
_diffrn_measured_fraction_theta_max  0.783
_diffrn_measurement_details
;
List of Runs (angles in degrees, time in seconds):

  # Type    Start    End  Width  t~exp~   \w     \q     \k     \f   Frames
--------------------------------------------------------------------------
  1  \w    -73.00 -48.00   1.00   27.00    --  -41.11  77.00  30.00   25
  2  \w    -41.00 -14.00   1.00   27.00    --  -41.11  77.00  60.00   27
  3  \w    -50.00 -23.00   1.00   27.00    --  -41.11  57.00 -30.00   27
  4  \w    -73.00   3.00   1.00   27.00    --  -41.11  77.00-180.00   76
  5  \w    -74.00  35.00   1.00   27.00    --  -41.11  77.00-120.00  109
  6  \w    -73.00 -40.00   1.00   27.00    --  -41.11  77.00 -60.00   33
  7  \w    -64.00   8.00   1.00   27.00    --  -41.11  57.00 150.00   72
  8  \w    -65.00 -24.00   1.00   27.00    --  -41.11  57.00-120.00   41
  9  \w    -73.00  20.00   1.00   27.00    --  -41.11  77.00 -30.00   93
 10  \w    -65.00   8.00   1.00   27.00    --  -41.11  57.00  60.00   73
 11  \w    -70.00 -43.00   1.00   27.00    --  -41.11  77.00  90.00   27
 12  \w    -73.00 -46.00   1.00   27.00    --  -41.11  77.00 120.00   27
 13  \w     74.00 110.00   1.00  108.00    --  103.45  61.00 -30.00   36
 14  \w     74.00 101.00   1.00  108.00    --  103.45  61.00 120.00   27
 15  \w     74.00 100.00   1.00  108.00    --  103.45  61.00-180.00   26
 16  \w     74.00 100.00   1.00  108.00    --  103.45  61.00   0.00   26
 17  \w     78.00 105.00   1.00  108.00    --  103.45  45.00  60.00   27
 18  \w     74.00 100.00   1.00  108.00    --  103.45  61.00 -60.00   26
 19  \w     74.00 100.00   1.00  108.00    --  103.45  61.00 -90.00   26
 20  \w    116.00 158.00   1.00  108.00    --  103.45  77.00-120.00   42
 21  \w     74.00 100.00   1.00  108.00    --  103.45  61.00  90.00   26
 22  \w     78.00 104.00   1.00  108.00    --  103.45  45.00-120.00   26
 23  \w     78.00 105.00   1.00  108.00    --  103.45  45.00-150.00   27
 24  \w     74.00 101.00   1.00  108.00    --  103.45  61.00  30.00   27
 25  \w     81.00 108.00   1.00  108.00    --  103.45  45.00-180.00   27
 26  \w     79.00 106.00   1.00  108.00    --  103.45  45.00 -90.00   27
 27  \w     80.00 107.00   1.00  108.00    --  103.45  45.00 120.00   27
 28  \w     83.00 110.00   1.00  108.00    --  103.45  45.00 -60.00   27
 29  \w     78.00 105.00   1.00  108.00    --  103.45  45.00   0.00   27
 30  \w     78.00 105.00   1.00  108.00    --  103.45  45.00  90.00   27
 31  \w     74.00 109.00   1.00  108.00    --  103.45  61.00-150.00   35
 32  \w     79.00 106.00   1.00  108.00    --  103.45  45.00  30.00   27
 33  \w    115.00 158.00   1.00  108.00    --  103.45  77.00   0.00   43
 34  \w    113.00 158.00   1.00  108.00    --  103.45  77.00 -90.00   45
 35  \w     74.00 107.00   1.00  108.00    --  103.45  61.00-120.00   33
 36  \w     79.00 106.00   1.00  108.00    --  103.45  45.00 -30.00   27
 37  \w    133.00 158.00   1.00  108.00    --  103.45  77.00  60.00   25
 38  \w    117.00 157.00   1.00  108.00    --  103.45  77.00-150.00   40
 39  \w    131.00 158.00   1.00  108.00    --  103.45  77.00  30.00   27
 40  \w    131.00 158.00   1.00  108.00    --  103.45  77.00 150.00   27
 41  \w    114.00 158.00   1.00  108.00    --  103.45  77.00 -30.00   44
 42  \w     74.00 100.00   1.00  108.00    --  103.45  61.00 150.00   26
 43  \w    133.00 158.00   1.00  108.00    --  103.45  77.00-180.00   25
 44  \w     80.00 107.00   1.00  108.00    --  103.45  45.00 150.00   27
 45  \w    113.00 158.00   1.00  108.00    --  103.45  77.00 120.00   45
 46  \w    133.00 158.00   1.00  108.00    --  103.45  77.00 -60.00   25
 47  \w     74.00 100.00   1.00  108.00    --  103.45  61.00  60.00   26
 48  \w    133.00 158.00   1.00  108.00    --  103.45  77.00  90.00   25
;
_diffrn_measurement_device         'four-circle diffractometer'
_diffrn_measurement_device_type   
 'SuperNova, Single source at offset/far, AtlasS2'
_diffrn_measurement_method         '\w scans'
_diffrn_orient_matrix_type        
 'CrysAlisPro convention (1999,Acta A55,543-557)'
_diffrn_orient_matrix_UB_11        0.1234015000
_diffrn_orient_matrix_UB_12        -0.0450086000
_diffrn_orient_matrix_UB_13        0.0458993000
_diffrn_orient_matrix_UB_21        -0.1215432000
_diffrn_orient_matrix_UB_22        -0.0331686000
_diffrn_orient_matrix_UB_23        0.0475265000
_diffrn_orient_matrix_UB_31        0.0141895000
_diffrn_orient_matrix_UB_32        -0.0765255000
_diffrn_orient_matrix_UB_33        -0.0299040000
_diffrn_oxdiff_digest_frames
;
01c4c039621debe064e45a8e3571189ec70002772ca
;
_diffrn_oxdiff_digest_hkl
;
0158b7ffa67fb589d0f2bd42d010848fc3b966
;
_diffrn_radiation_monochromator    mirror
_diffrn_radiation_probe            x-ray
_diffrn_radiation_type             'Cu K\a'
_diffrn_radiation_wavelength       1.54184
_diffrn_source                     'micro-focus sealed X-ray tube'
_diffrn_source_type                'SuperNova (Cu) X-ray Source'
_reflns_Friedel_coverage           0.000
_reflns_Friedel_fraction_full      .
_reflns_Friedel_fraction_max       .
_reflns_number_gt                  5380
_reflns_number_total               10287
_reflns_odcompleteness_completeness  84.87
_reflns_odcompleteness_iscentric   1
_reflns_odcompleteness_theta       66.97
_reflns_special_details
;
 Reflections were merged by SHELXL according to the crystal
 class for the calculation of statistics and refinement.
 
 _reflns_Friedel_fraction is defined as the number of unique
 Friedel pairs measured divided by the number that would be
 possible theoretically, ignoring centric projections and
 systematic absences.
;
_reflns_threshold_expression       'I > 2\s(I)'
_computing_cell_refinement         'CrysAlisPro 1.171.40.45a (Rigaku OD, 2019)'
_computing_data_collection         'CrysAlisPro 1.171.40.45a (Rigaku OD, 2019)'
_computing_data_reduction          'CrysAlisPro 1.171.40.45a (Rigaku OD, 2019)'
_computing_molecular_graphics      'Olex2 (Dolomanov et al., 2009)'
_computing_publication_material    'Olex2 (Dolomanov et al., 2009)'
_computing_structure_refinement    'ShelXL (Sheldrick, 2015)'
_computing_structure_solution      'ShelXT (Sheldrick, 2015)'
_refine_diff_density_max           1.039
_refine_diff_density_min           -1.158
_refine_diff_density_rms           0.172
_refine_ls_extinction_coef         .
_refine_ls_extinction_method       none
_refine_ls_goodness_of_fit_ref     1.183
_refine_ls_hydrogen_treatment      constr
_refine_ls_matrix_type             full
_refine_ls_number_parameters       705
_refine_ls_number_reflns           10287
_refine_ls_number_restraints       0
_refine_ls_R_factor_all            0.1698
_refine_ls_R_factor_gt             0.1098
_refine_ls_restrained_S_all        1.183
_refine_ls_shift/su_max            0.000
_refine_ls_shift/su_mean           0.000
_refine_ls_structure_factor_coef   Fsqd
_refine_ls_weighting_details      
 'w=1/[\s^2^(Fo^2^)+(0.2000P)^2^] where P=(Fo^2^+2Fc^2^)/3'
_refine_ls_weighting_scheme        calc
_refine_ls_wR_factor_gt            0.3027
_refine_ls_wR_factor_ref           0.4096
_refine_special_details            ?
_olex2_refinement_description
;
1. Fixed Uiso
 At 1.2 times of:
  All C(H) groups, All C(H,H) groups, All N(H) groups
 At 1.5 times of:
  All C(H,H,H) groups
2. Uiso/Uaniso restraints and constraints
Uanis(C10B) = Uanis(C11B)
Uanis(C8B) = Uanis(C9B) = Uanis(C9A) = Uanis(C8A)
3.a Ternary CH refined with riding coordinates:
 C6A(H6A), C6B(H6B), C5A(H5A), C5B(H5B)
3.b Secondary CH2 refined with riding coordinates:
 C4B(H4BA,H4BB), C3A(H3AA,H3AB), C3B(H3BA,H3BB), C1A(H1AA,H1AB), C4A(H4AA,
 H4AB), C2B(H2BA,H2BB), C2A(H2AA,H2AB), C1B(H1BA,H1BB)
3.c Aromatic/amide H refined with riding coordinates:
 N2A(H2A), N1A(H1A), N2B(H2B), N1B(H1B), C8C(H8C), C8A(H8A), C8B(H8B), C8D(H8D)
3.d Idealised Me refined as rotating group:
 C15A(H15A,H15B,H15C), C14B(H14G,H14H,H14I), C14C(H14A,H14B,H14C), C15D(H15G,
 H15H,H15I), C15C(H15D,H15E,H15F), C15B(H15J,H15K,H15L), C14D(H14J,H14K,H14L),
 C14A(H14D,H14E,H14F)
;
_atom_sites_solution_hydrogens     geom
_atom_sites_solution_primary       dual
_atom_sites_solution_secondary     ?
loop_
  _atom_site_label
  _atom_site_type_symbol
  _atom_site_fract_x
  _atom_site_fract_y
  _atom_site_fract_z
  _atom_site_U_iso_or_equiv
  _atom_site_adp_type
  _atom_site_occupancy
  _atom_site_site_symmetry_order
  _atom_site_calc_flag
  _atom_site_refinement_flags_posn
  _atom_site_refinement_flags_adp
  _atom_site_refinement_flags_occupancy
  _atom_site_disorder_assembly
  _atom_site_disorder_group
 S2C S 0.6338(3) 0.65314(16) 0.63958(12) 0.0436(7) Uani 1 1 d . . . . .
 S2B S -0.1225(3) 0.84634(17) 0.37106(12) 0.0468(8) Uani 1 1 d . . . . .
 S2A S 0.3221(4) 0.92433(18) 0.70972(12) 0.0500(8) Uani 1 1 d . . . . .
 S1A S 0.2162(3) 0.78624(18) 0.67021(12) 0.0487(8) Uani 1 1 d . . . . .
 S4C S 0.7483(3) 0.62904(18) 0.78422(12) 0.0482(8) Uani 1 1 d . . . . .
 S1C S 0.7115(3) 0.82121(18) 0.61238(12) 0.0499(8) Uani 1 1 d . . . . .
 S1B S -0.2246(4) 0.68427(19) 0.39926(13) 0.0536(8) Uani 1 1 d . . . . .
 S3A S 0.3048(4) 0.66890(18) 0.80802(13) 0.0534(8) Uani 1 1 d . . . . .
 S4A S 0.4072(4) 0.8103(2) 0.84310(13) 0.0578(9) Uani 1 1 d . . . . .
 S2D S 0.1950(4) 0.57233(19) 0.29554(13) 0.0536(8) Uani 1 1 d . . . . .
 S1D S 0.2897(4) 0.71170(19) 0.33732(13) 0.0565(9) Uani 1 1 d . . . . .
 S3C S 0.8036(4) 0.80134(19) 0.75501(13) 0.0571(9) Uani 1 1 d . . . . .
 S5A S 0.4004(4) 0.55428(19) 0.93039(13) 0.0579(9) Uani 1 1 d . . . . .
 S6A S 0.5340(4) 0.7116(2) 0.96474(13) 0.0584(9) Uani 1 1 d . . . . .
 S4B S -0.2170(4) 0.8723(2) 0.22648(13) 0.0602(9) Uani 1 1 d . . . . .
 S6C S 0.8541(4) 0.5995(2) 0.91660(13) 0.0595(9) Uani 1 1 d . . . . .
 S3D S 0.2279(4) 0.8252(2) 0.19739(13) 0.0607(9) Uani 1 1 d . . . . .
 S6B S -0.2560(4) 0.8959(2) 0.08782(13) 0.0619(9) Uani 1 1 d . . . . .
 S5D S 0.1490(4) 0.9384(2) 0.07302(15) 0.0638(9) Uani 1 1 d . . . . .
 S4D S 0.1409(5) 0.6825(2) 0.15743(14) 0.0677(10) Uani 1 1 d . . . . .
 S3B S -0.3313(5) 0.7127(2) 0.25591(15) 0.0699(11) Uani 1 1 d . . . . .
 S5B S -0.4144(4) 0.7200(2) 0.12489(15) 0.0659(10) Uani 1 1 d . . . . .
 S6D S 0.0634(4) 0.7766(2) 0.02788(15) 0.0670(10) Uani 1 1 d . . . . .
 S5C S 0.8912(6) 0.7949(2) 0.88745(16) 0.0856(14) Uani 1 1 d . . . . .
 O2B O -0.1286(8) 0.5751(4) 0.5110(3) 0.0443(18) Uani 1 1 d . . . . .
 O1A O 0.6299(8) 0.9249(4) 0.4963(3) 0.0416(18) Uani 1 1 d . . . . .
 O1B O 0.3519(9) 0.6915(5) 0.4653(3) 0.053(2) Uani 1 1 d . . . . .
 O2A O 0.1490(9) 0.8059(5) 0.5429(3) 0.052(2) Uani 1 1 d . . . . .
 N2A N 0.2272(10) 0.9263(5) 0.5003(4) 0.042(2) Uani 1 1 d . . . . .
 H2A H 0.235177 0.973438 0.508162 0.050 Uiso 1 1 calc R . . . .
 N1A N 0.4968(10) 0.8459(5) 0.4555(4) 0.039(2) Uani 1 1 d . . . . .
 H1A H 0.494056 0.796488 0.451159 0.046 Uiso 1 1 calc R . . . .
 N2B N 0.0067(9) 0.6513(5) 0.5528(4) 0.036(2) Uani 1 1 d . . . . .
 H2B H 0.012184 0.700528 0.556842 0.043 Uiso 1 1 calc R . . . .
 N1B N 0.2735(10) 0.5695(5) 0.5063(4) 0.042(2) Uani 1 1 d . . . . .
 H1B H 0.261967 0.523220 0.497956 0.050 Uiso 1 1 calc R . . . .
 C9C C 0.6187(10) 0.7929(6) 0.5545(4) 0.035(2) Uani 1 1 d . . . . .
 C9B C 0.2674(12) 0.6247(6) 0.3944(5) 0.0456(16) Uani 1 1 d . . . . .
 C9D C -0.1165(10) 0.7074(7) 0.4539(4) 0.038(2) Uani 1 1 d . . . . .
 C6A C 0.2439(11) 0.9157(6) 0.4352(4) 0.041(3) Uani 1 1 d . . . . .
 H6A H 0.216755 0.862246 0.433547 0.049 Uiso 1 1 calc R . . . .
 C7C C 0.5848(11) 0.8578(6) 0.5000(5) 0.037(2) Uani 1 1 d . . . . .
 C10C C 0.7039(11) 0.7299(6) 0.6676(5) 0.043(3) Uani 1 1 d . . . . .
 C9A C 0.2381(12) 0.8728(6) 0.6121(5) 0.0456(16) Uani 1 1 d . . . . .
 C6B C 0.0932(10) 0.5817(6) 0.5936(4) 0.036(2) Uani 1 1 d . . . . .
 H6B H 0.061144 0.530788 0.588325 0.043 Uiso 1 1 calc R . . . .
 C5A C 0.4066(11) 0.9146(6) 0.4149(4) 0.038(2) Uani 1 1 d . . . . .
 H5A H 0.436688 0.966102 0.420071 0.046 Uiso 1 1 calc R . . . .
 C5B C 0.2598(10) 0.5796(6) 0.5723(5) 0.037(2) Uani 1 1 d . . . . .
 H5B H 0.289045 0.632561 0.574269 0.044 Uiso 1 1 calc R . . . .
 C8C C 0.5844(11) 0.7167(6) 0.5674(5) 0.045(3) Uani 1 1 d . . . . .
 H8C H 0.535106 0.697880 0.538457 0.054 Uiso 1 1 calc R . . . .
 C7D C -0.0815(11) 0.6400(7) 0.5090(5) 0.041(3) Uani 1 1 d . . . . .
 C7A C 0.2004(11) 0.8666(6) 0.5480(4) 0.040(3) Uani 1 1 d . . . . .
 C4B C 0.0715(12) 0.5881(7) 0.6631(5) 0.046(3) Uani 1 1 d . . . . .
 H4BA H 0.092744 0.641134 0.667854 0.055 Uiso 1 1 calc R . . . .
 H4BB H -0.032793 0.585033 0.676805 0.055 Uiso 1 1 calc R . . . .
 C7B C 0.3036(12) 0.6303(7) 0.4589(5) 0.049(3) Uani 1 1 d . . . . .
 C8A C 0.2847(12) 0.9351(6) 0.6307(5) 0.0456(16) Uani 1 1 d . . . . .
 H8A H 0.296768 0.983124 0.602040 0.055 Uiso 1 1 calc R . . . .
 C13A C 0.3924(11) 0.6526(7) 0.8807(4) 0.039(3) Uani 1 1 d . . . . .
 C10D C -0.2019(12) 0.7723(7) 0.3425(5) 0.045(3) Uani 1 1 d . . . . .
 C13B C 0.1718(13) 0.8376(7) 0.1195(4) 0.046(3) Uani 1 1 d . . . . .
 C3A C 0.4359(12) 0.9067(7) 0.3445(4) 0.044(3) Uani 1 1 d . . . . .
 H3AA H 0.540353 0.910960 0.331836 0.053 Uiso 1 1 calc R . . . .
 H3AB H 0.417137 0.853370 0.339453 0.053 Uiso 1 1 calc R . . . .
 C12A C 0.4423(11) 0.7157(7) 0.8958(4) 0.037(2) Uani 1 1 d . . . . .
 C8B C 0.2233(12) 0.5623(6) 0.3754(5) 0.0456(16) Uani 1 1 d . . . . .
 H8B H 0.207992 0.514715 0.404035 0.055 Uiso 1 1 calc R . . . .
 C3B C 0.3633(11) 0.5111(6) 0.6136(5) 0.042(3) Uani 1 1 d . . . . .
 H3BA H 0.467545 0.514518 0.600040 0.050 Uiso 1 1 calc R . . . .
 H3BB H 0.342359 0.458120 0.608699 0.050 Uiso 1 1 calc R . . . .
 C11A C 0.3328(13) 0.7729(7) 0.7855(5) 0.046(3) Uani 1 1 d . . . . .
 C12B C 0.1347(13) 0.7752(7) 0.1009(5) 0.046(3) Uani 1 1 d . . . . .
 C1A C 0.3316(11) 0.9751(7) 0.3027(4) 0.046(3) Uani 1 1 d . . . . .
 H1AA H 0.358298 1.028049 0.304367 0.055 Uiso 1 1 calc R . . . .
 H1AB H 0.346068 0.967711 0.259390 0.055 Uiso 1 1 calc R . . . .
 C11C C 0.7479(13) 0.7199(7) 0.7270(5) 0.046(3) Uani 1 1 d . . . . .
 C10B C 0.2277(14) 0.6753(7) 0.2760(5) 0.048(2) Uani 1 1 d . . . . .
 C4A C 0.1387(11) 0.9832(7) 0.3929(5) 0.046(3) Uani 1 1 d . . . . .
 H4AA H 0.156512 1.036901 0.397386 0.055 Uiso 1 1 calc R . . . .
 H4AB H 0.034420 0.978563 0.405702 0.055 Uiso 1 1 calc R . . . .
 C2B C 0.1737(12) 0.5202(7) 0.7047(5) 0.050(3) Uani 1 1 d . . . . .
 H2BA H 0.160500 0.528514 0.747744 0.061 Uiso 1 1 calc R . . . .
 H2BB H 0.144382 0.467625 0.703782 0.061 Uiso 1 1 calc R . . . .
 C2A C 0.1676(12) 0.9744(7) 0.3236(5) 0.044(3) Uani 1 1 d . . . . .
 H2AA H 0.138700 0.923246 0.318435 0.053 Uiso 1 1 calc R . . . .
 H2AB H 0.105510 1.019254 0.297028 0.053 Uiso 1 1 calc R . . . .
 C8D C -0.0701(12) 0.7804(6) 0.4419(5) 0.050(3) Uani 1 1 d . . . . .
 H8D H -0.012432 0.795571 0.469971 0.060 Uiso 1 1 calc R . . . .
 C12C C 0.8230(12) 0.6655(7) 0.8439(5) 0.044(3) Uani 1 1 d . . . . .
 C10A C 0.2945(12) 0.8191(7) 0.7274(4) 0.043(3) Uani 1 1 d . . . . .
 C1B C 0.3397(13) 0.5180(7) 0.6836(5) 0.051(3) Uani 1 1 d . . . . .
 H1BA H 0.399852 0.471327 0.709220 0.061 Uiso 1 1 calc R . . . .
 H1BB H 0.373121 0.567681 0.689443 0.061 Uiso 1 1 calc R . . . .
 C12D C -0.2772(13) 0.8375(7) 0.1635(6) 0.051(3) Uani 1 1 d . . . . .
 C11D C -0.2414(15) 0.7843(7) 0.2830(5) 0.052(3) Uani 1 1 d . . . . .
 C13C C 0.8444(14) 0.7442(7) 0.8311(5) 0.052(3) Uani 1 1 d . . . . .
 C13D C -0.3353(14) 0.7654(8) 0.1775(5) 0.054(3) Uani 1 1 d . . . . .
 C11B C 0.2006(14) 0.7212(8) 0.2185(5) 0.048(2) Uani 1 1 d . . . . .
 C15A C 0.5392(17) 0.4889(8) 0.8894(5) 0.070(4) Uani 1 1 d . . . . .
 H15A H 0.505626 0.490720 0.848134 0.105 Uiso 1 1 calc GR . . . .
 H15B H 0.550441 0.433320 0.912694 0.105 Uiso 1 1 calc GR . . . .
 H15C H 0.634361 0.508288 0.885693 0.105 Uiso 1 1 calc GR . . . .
 C14B C 0.1407(16) 0.6767(8) 0.0137(6) 0.064(4) Uani 1 1 d . . . . .
 H14G H 0.122272 0.673727 -0.028638 0.096 Uiso 1 1 calc GR . . . .
 H14H H 0.094045 0.636010 0.042679 0.096 Uiso 1 1 calc GR . . . .
 H14I H 0.247432 0.666673 0.019426 0.096 Uiso 1 1 calc GR . . . .
 C14C C 1.0052(15) 0.5240(8) 0.8937(6) 0.069(4) Uani 1 1 d . . . . .
 H14A H 0.971644 0.500076 0.861868 0.104 Uiso 1 1 calc GR . . . .
 H14B H 1.033288 0.481712 0.929752 0.104 Uiso 1 1 calc GR . . . .
 H14C H 1.090697 0.550207 0.877497 0.104 Uiso 1 1 calc GR . . . .
 C15D C -0.2540(14) 0.6517(11) 0.1096(6) 0.090(5) Uani 1 1 d . . . . .
 H15G H -0.274143 0.623369 0.077868 0.135 Uiso 1 1 calc GR . . . .
 H15H H -0.227220 0.612547 0.147486 0.135 Uiso 1 1 calc GR . . . .
 H15I H -0.172143 0.681677 0.095115 0.135 Uiso 1 1 calc GR . . . .
 C15C C 0.9727(16) 0.8787(8) 0.8410(6) 0.070(4) Uani 1 1 d . . . . .
 H15D H 1.046212 0.858518 0.811239 0.105 Uiso 1 1 calc GR . . . .
 H15E H 1.020587 0.904327 0.868006 0.105 Uiso 1 1 calc GR . . . .
 H15F H 0.895073 0.918176 0.818983 0.105 Uiso 1 1 calc GR . . . .
 C15B C 0.3235(17) 0.9706(8) 0.0849(6) 0.077(4) Uani 1 1 d . . . . .
 H15J H 0.327863 1.024282 0.059670 0.115 Uiso 1 1 calc GR . . . .
 H15K H 0.406752 0.932252 0.072865 0.115 Uiso 1 1 calc GR . . . .
 H15L H 0.329108 0.972506 0.128508 0.115 Uiso 1 1 calc GR . . . .
 C14D C -0.2678(19) 0.9966(8) 0.1040(6) 0.077(4) Uani 1 1 d . . . . .
 H14J H -0.272508 1.036216 0.065211 0.115 Uiso 1 1 calc GR . . . .
 H14K H -0.180299 0.999278 0.125720 0.115 Uiso 1 1 calc GR . . . .
 H14L H -0.356785 1.008454 0.129913 0.115 Uiso 1 1 calc GR . . . .
 C14A C 0.503(2) 0.8179(9) 0.9715(7) 0.094(6) Uani 1 1 d . . . . .
 H14D H 0.541587 0.850302 0.934029 0.141 Uiso 1 1 calc GR . . . .
 H14E H 0.553031 0.823786 1.007254 0.141 Uiso 1 1 calc GR . . . .
 H14F H 0.396332 0.836331 0.976763 0.141 Uiso 1 1 calc GR . . . .

loop_
  _atom_site_aniso_label
  _atom_site_aniso_U_11
  _atom_site_aniso_U_22
  _atom_site_aniso_U_33
  _atom_site_aniso_U_23
  _atom_site_aniso_U_13
  _atom_site_aniso_U_12
 S2C 0.0576(14) 0.0335(16) 0.0411(12) -0.0016(12) -0.0012(10) -0.0186(11)
 S2B 0.0614(15) 0.0365(17) 0.0436(13) -0.0007(12) -0.0006(11) -0.0198(12)
 S2A 0.0762(18) 0.0386(18) 0.0394(12) -0.0067(13) -0.0015(11) -0.0220(14)
 S1A 0.0724(17) 0.0361(17) 0.0403(12) -0.0024(12) -0.0014(11) -0.0229(13)
 S4C 0.0687(17) 0.0420(18) 0.0364(12) -0.0047(12) -0.0017(11) -0.0192(13)
 S1C 0.0749(18) 0.0345(17) 0.0428(13) -0.0009(13) -0.0096(12) -0.0210(13)
 S1B 0.0786(19) 0.0381(17) 0.0477(14) -0.0005(13) -0.0125(13) -0.0255(14)
 S3A 0.084(2) 0.0380(18) 0.0420(13) -0.0037(13) -0.0079(12) -0.0229(14)
 S4A 0.090(2) 0.0432(19) 0.0438(14) -0.0042(14) -0.0138(13) -0.0222(16)
 S2D 0.0792(19) 0.0429(19) 0.0434(13) -0.0054(13) 0.0010(12) -0.0280(15)
 S1D 0.088(2) 0.0415(19) 0.0442(14) -0.0037(14) 0.0070(13) -0.0325(15)
 S3C 0.094(2) 0.0419(19) 0.0402(13) -0.0047(14) -0.0139(13) -0.0231(16)
 S5A 0.079(2) 0.0454(19) 0.0461(14) 0.0002(14) 0.0001(13) -0.0145(15)
 S6A 0.0732(19) 0.054(2) 0.0483(15) -0.0043(15) -0.0127(13) -0.0137(15)
 S4B 0.096(2) 0.049(2) 0.0398(13) -0.0043(14) -0.0023(13) -0.0298(17)
 S6C 0.080(2) 0.053(2) 0.0437(14) -0.0003(14) -0.0110(13) -0.0142(15)
 S3D 0.099(2) 0.046(2) 0.0417(14) -0.0060(14) -0.0019(14) -0.0294(17)
 S6B 0.088(2) 0.054(2) 0.0413(14) -0.0061(15) -0.0022(13) -0.0084(16)
 S5D 0.083(2) 0.048(2) 0.0571(17) 0.0004(16) -0.0036(14) -0.0137(16)
 S4D 0.108(3) 0.053(2) 0.0500(16) -0.0045(16) -0.0179(16) -0.0356(19)
 S3B 0.110(3) 0.057(2) 0.0489(16) -0.0031(16) -0.0096(16) -0.035(2)
 S5B 0.077(2) 0.068(2) 0.0578(17) -0.0157(17) -0.0095(15) -0.0187(18)
 S6D 0.092(2) 0.058(2) 0.0507(16) -0.0119(16) -0.0150(15) -0.0041(17)
 S5C 0.155(4) 0.061(3) 0.0496(17) -0.0025(18) -0.032(2) -0.040(3)
 O2B 0.052(4) 0.033(4) 0.049(4) -0.006(3) 0.007(3) -0.017(3)
 O1A 0.059(4) 0.033(4) 0.038(3) -0.006(3) -0.004(3) -0.022(3)
 O1B 0.068(5) 0.039(5) 0.050(4) -0.001(4) 0.020(3) -0.024(4)
 O2A 0.061(5) 0.042(5) 0.050(4) -0.001(4) 0.009(3) -0.017(4)
 N2A 0.056(5) 0.031(5) 0.039(4) -0.008(4) 0.006(4) -0.011(4)
 N1A 0.058(5) 0.024(5) 0.038(4) -0.009(4) -0.003(3) -0.016(4)
 N2B 0.050(5) 0.020(5) 0.046(4) -0.013(4) -0.004(3) -0.019(4)
 N1B 0.058(5) 0.032(5) 0.043(4) -0.016(4) 0.006(4) -0.021(4)
 C9C 0.040(5) 0.036(6) 0.034(4) -0.012(5) -0.009(4) -0.010(4)
 C9B 0.054(3) 0.026(3) 0.053(3) -0.004(3) 0.011(2) -0.007(2)
 C9D 0.037(5) 0.046(7) 0.034(4) -0.003(5) -0.002(3) -0.013(4)
 C6A 0.056(6) 0.030(6) 0.038(5) -0.002(5) 0.001(4) -0.021(5)
 C7C 0.043(5) 0.025(6) 0.044(5) -0.003(5) 0.001(4) -0.009(4)
 C10C 0.047(5) 0.027(6) 0.053(6) -0.009(5) 0.009(4) -0.007(4)
 C9A 0.054(3) 0.026(3) 0.053(3) -0.004(3) 0.011(2) -0.007(2)
 C6B 0.035(4) 0.029(6) 0.044(5) -0.005(5) 0.001(4) -0.008(4)
 C5A 0.046(5) 0.030(6) 0.035(5) -0.001(4) -0.002(4) -0.004(4)
 C5B 0.037(5) 0.032(6) 0.047(5) -0.018(5) -0.002(4) -0.010(4)
 C8C 0.047(5) 0.033(6) 0.051(6) -0.001(5) 0.012(4) -0.011(4)
 C7D 0.043(5) 0.034(7) 0.047(5) -0.011(5) 0.014(4) -0.010(4)
 C7A 0.049(5) 0.031(6) 0.037(5) 0.001(5) 0.002(4) -0.012(4)
 C4B 0.049(6) 0.045(7) 0.045(5) -0.005(5) 0.004(4) -0.017(5)
 C7B 0.048(6) 0.041(7) 0.055(6) -0.005(6) 0.013(5) -0.010(5)
 C8A 0.054(3) 0.026(3) 0.053(3) -0.004(3) 0.011(2) -0.007(2)
 C13A 0.057(6) 0.043(7) 0.017(4) -0.001(4) -0.006(3) -0.009(5)
 C10D 0.056(6) 0.041(7) 0.042(5) -0.014(5) 0.007(4) -0.015(5)
 C13B 0.066(7) 0.043(7) 0.030(4) -0.002(5) 0.002(4) -0.016(5)
 C3A 0.058(6) 0.040(7) 0.029(4) 0.007(5) 0.002(4) -0.015(5)
 C12A 0.053(5) 0.037(6) 0.030(4) -0.013(4) -0.024(4) -0.012(4)
 C8B 0.054(3) 0.026(3) 0.053(3) -0.004(3) 0.011(2) -0.007(2)
 C3B 0.043(5) 0.031(6) 0.048(5) -0.007(5) 0.005(4) 0.001(4)
 C11A 0.069(7) 0.038(7) 0.039(5) -0.014(5) -0.010(5) -0.016(5)
 C12B 0.061(6) 0.037(7) 0.040(5) -0.009(5) -0.024(5) 0.003(5)
 C1A 0.046(5) 0.049(7) 0.038(5) 0.006(5) 0.004(4) -0.020(5)
 C11C 0.066(7) 0.027(6) 0.049(6) -0.015(5) -0.002(5) -0.008(5)
 C10B 0.077(5) 0.046(5) 0.036(3) -0.020(3) -0.006(3) -0.035(4)
 C4A 0.042(5) 0.045(7) 0.047(5) 0.005(5) -0.005(4) -0.012(4)
 C2B 0.056(6) 0.059(8) 0.039(5) 0.002(5) -0.006(4) -0.027(6)
 C2A 0.060(6) 0.033(7) 0.046(5) -0.012(5) -0.008(4) -0.016(5)
 C8D 0.050(6) 0.034(6) 0.056(6) 0.005(5) 0.019(5) -0.007(5)
 C12C 0.053(6) 0.041(7) 0.044(5) -0.014(5) -0.019(4) -0.010(5)
 C10A 0.063(6) 0.045(7) 0.034(5) -0.017(5) -0.009(4) -0.032(5)
 C1B 0.057(6) 0.044(7) 0.053(6) -0.004(6) -0.003(5) -0.021(5)
 C12D 0.063(7) 0.033(7) 0.061(7) -0.017(6) -0.004(5) -0.010(5)
 C11D 0.079(8) 0.028(7) 0.052(6) -0.019(6) 0.014(5) -0.008(5)
 C13C 0.066(7) 0.050(8) 0.044(5) -0.005(6) -0.012(5) -0.019(6)
 C13D 0.072(7) 0.051(8) 0.046(6) -0.011(6) -0.009(5) -0.019(6)
 C11B 0.077(5) 0.046(5) 0.036(3) -0.020(3) -0.006(3) -0.035(4)
 C15A 0.099(10) 0.055(9) 0.052(7) 0.007(6) -0.014(6) -0.018(7)
 C14B 0.088(9) 0.058(9) 0.050(6) -0.021(6) 0.002(6) -0.013(7)
 C14C 0.066(8) 0.058(9) 0.079(8) 0.003(7) -0.018(6) -0.008(6)
 C15D 0.046(7) 0.159(17) 0.066(8) -0.025(9) -0.014(6) -0.011(8)
 C15C 0.074(8) 0.066(10) 0.076(8) -0.021(8) -0.001(7) -0.021(7)
 C15B 0.088(10) 0.063(9) 0.071(8) 0.006(7) 0.008(7) -0.017(8)
 C14D 0.110(11) 0.064(10) 0.046(6) 0.010(7) 0.000(7) -0.017(8)
 C14A 0.144(15) 0.084(12) 0.071(9) -0.011(9) -0.057(10) -0.049(11)

_geom_special_details
;
 All esds (except the esd in the dihedral angle between two l.s. planes)
 are estimated using the full covariance matrix.  The cell esds are taken
 into account individually in the estimation of esds in distances, angles
 and torsion angles; correlations between esds in cell parameters are only
 used when they are defined by crystal symmetry.  An approximate (isotropic)
 treatment of cell esds is used for estimating esds involving l.s. planes.
;
loop_
  _geom_bond_atom_site_label_1
  _geom_bond_atom_site_label_2
  _geom_bond_distance
  _geom_bond_site_symmetry_2
  _geom_bond_publ_flag
 S2C C10C 1.761(12) . ?
 S2C C8C 1.747(10) . ?
 S2B C10D 1.771(12) . ?
 S2B C8D 1.746(11) . ?
 S2A C8A 1.742(12) . ?
 S2A C10A 1.788(11) . ?
 S1A C9A 1.748(9) . ?
 S1A C10A 1.703(10) . ?
 S4C C11C 1.760(10) . ?
 S4C C12C 1.763(11) . ?
 S1C C9C 1.746(10) . ?
 S1C C10C 1.751(10) . ?
 S1B C9D 1.733(10) . ?
 S1B C10D 1.751(10) . ?
 S3A C13A 1.769(9) . ?
 S3A C11A 1.773(11) . ?
 S4A C12A 1.754(10) . ?
 S4A C11A 1.735(11) . ?
 S2D C8B 1.743(12) . ?
 S2D C10B 1.767(11) . ?
 S1D C9B 1.742(9) . ?
 S1D C10B 1.741(11) . ?
 S3C C11C 1.767(12) . ?
 S3C C13C 1.763(10) . ?
 S5A C13A 1.772(9) . ?
 S5A C15A 1.825(14) . ?
 S6A C12A 1.749(8) . ?
 S6A C14A 1.796(15) . ?
 S4B C12D 1.750(13) . ?
 S4B C11D 1.751(11) . ?
 S6C C12C 1.745(10) . ?
 S6C C14C 1.812(14) . ?
 S3D C13B 1.763(11) . ?
 S3D C11B 1.769(11) . ?
 S6B C12D 1.748(11) . ?
 S6B C14D 1.784(14) . ?
 S5D C13B 1.773(11) . ?
 S5D C15B 1.800(15) . ?
 S4D C12B 1.770(11) . ?
 S4D C11B 1.749(11) . ?
 S3B C11D 1.775(14) . ?
 S3B C13D 1.751(11) . ?
 S5B C13D 1.752(12) . ?
 S5B C15D 1.742(15) . ?
 S6D C12B 1.751(10) . ?
 S6D C14B 1.785(13) . ?
 S5C C13C 1.743(13) . ?
 S5C C15C 1.787(13) . ?
 O2B C7D 1.229(12) . ?
 O1A C7C 1.248(12) . ?
 O1B C7B 1.219(14) . ?
 O2A C7A 1.218(13) . ?
 N2A H2A 0.8600 . ?
 N2A C6A 1.455(13) . ?
 N2A C7A 1.327(11) . ?
 N1A H1A 0.8600 . ?
 N1A C7C 1.361(13) . ?
 N1A C5A 1.465(12) . ?
 N2B H2B 0.8600 . ?
 N2B C6B 1.460(12) . ?
 N2B C7D 1.347(13) . ?
 N1B H1B 0.8600 . ?
 N1B C5B 1.473(13) . ?
 N1B C7B 1.342(13) . ?
 C9C C7C 1.449(12) . ?
 C9C C8C 1.338(14) . ?
 C9B C7B 1.487(17) . ?
 C9B C8B 1.333(16) . ?
 C9D C7D 1.481(13) . ?
 C9D C8D 1.334(15) . ?
 C6A H6A 0.9800 . ?
 C6A C5A 1.496(14) . ?
 C6A C4A 1.538(14) . ?
 C10C C11C 1.347(16) . ?
 C9A C7A 1.487(15) . ?
 C9A C8A 1.336(16) . ?
 C6B H6B 0.9800 . ?
 C6B C5B 1.532(12) . ?
 C6B C4B 1.532(14) . ?
 C5A H5A 0.9800 . ?
 C5A C3A 1.561(13) . ?
 C5B H5B 0.9800 . ?
 C5B C3B 1.528(13) . ?
 C8C H8C 0.9300 . ?
 C4B H4BA 0.9700 . ?
 C4B H4BB 0.9700 . ?
 C4B C2B 1.520(15) . ?
 C8A H8A 0.9300 . ?
 C13A C12A 1.328(14) . ?
 C10D C11D 1.333(16) . ?
 C13B C12B 1.303(16) . ?
 C3A H3AA 0.9700 . ?
 C3A H3AB 0.9700 . ?
 C3A C1A 1.537(14) . ?
 C8B H8B 0.9300 . ?
 C3B H3BA 0.9700 . ?
 C3B H3BB 0.9700 . ?
 C3B C1B 1.545(15) . ?
 C11A C10A 1.373(14) . ?
 C1A H1AA 0.9700 . ?
 C1A H1AB 0.9700 . ?
 C1A C2A 1.513(14) . ?
 C10B C11B 1.341(15) . ?
 C4A H4AA 0.9700 . ?
 C4A H4AB 0.9700 . ?
 C4A C2A 1.542(15) . ?
 C2B H2BA 0.9700 . ?
 C2B H2BB 0.9700 . ?
 C2B C1B 1.526(15) . ?
 C2A H2AA 0.9700 . ?
 C2A H2AB 0.9700 . ?
 C8D H8D 0.9300 . ?
 C12C C13C 1.340(16) . ?
 C1B H1BA 0.9700 . ?
 C1B H1BB 0.9700 . ?
 C12D C13D 1.369(16) . ?
 C15A H15A 0.9600 . ?
 C15A H15B 0.9600 . ?
 C15A H15C 0.9600 . ?
 C14B H14G 0.9600 . ?
 C14B H14H 0.9600 . ?
 C14B H14I 0.9600 . ?
 C14C H14A 0.9600 . ?
 C14C H14B 0.9600 . ?
 C14C H14C 0.9600 . ?
 C15D H15G 0.9600 . ?
 C15D H15H 0.9600 . ?
 C15D H15I 0.9600 . ?
 C15C H15D 0.9600 . ?
 C15C H15E 0.9600 . ?
 C15C H15F 0.9600 . ?
 C15B H15J 0.9600 . ?
 C15B H15K 0.9600 . ?
 C15B H15L 0.9600 . ?
 C14D H14J 0.9600 . ?
 C14D H14K 0.9600 . ?
 C14D H14L 0.9600 . ?
 C14A H14D 0.9600 . ?
 C14A H14E 0.9600 . ?
 C14A H14F 0.9600 . ?

loop_
  _geom_angle_atom_site_label_1
  _geom_angle_atom_site_label_2
  _geom_angle_atom_site_label_3
  _geom_angle
  _geom_angle_site_symmetry_1
  _geom_angle_site_symmetry_3
  _geom_angle_publ_flag
 C8C S2C C10C 94.1(5) . . ?
 C8D S2B C10D 94.4(6) . . ?
 C8A S2A C10A 92.5(5) . . ?
 C10A S1A C9A 94.8(5) . . ?
 C11C S4C C12C 95.8(5) . . ?
 C9C S1C C10C 95.3(5) . . ?
 C9D S1B C10D 94.5(5) . . ?
 C13A S3A C11A 94.3(5) . . ?
 C11A S4A C12A 96.1(5) . . ?
 C8B S2D C10B 94.1(5) . . ?
 C10B S1D C9B 95.2(6) . . ?
 C13C S3C C11C 95.6(5) . . ?
 C13A S5A C15A 103.2(5) . . ?
 C12A S6A C14A 101.9(6) . . ?
 C12D S4B C11D 95.5(6) . . ?
 C12C S6C C14C 99.9(6) . . ?
 C13B S3D C11B 94.3(5) . . ?
 C12D S6B C14D 101.4(6) . . ?
 C13B S5D C15B 101.2(6) . . ?
 C11B S4D C12B 95.6(5) . . ?
 C13D S3B C11D 95.0(6) . . ?
 C15D S5B C13D 97.4(7) . . ?
 C12B S6D C14B 102.3(6) . . ?
 C13C S5C C15C 103.0(6) . . ?
 C6A N2A H2A 118.5 . . ?
 C7A N2A H2A 118.5 . . ?
 C7A N2A C6A 122.9(10) . . ?
 C7C N1A H1A 119.0 . . ?
 C7C N1A C5A 121.9(9) . . ?
 C5A N1A H1A 119.0 . . ?
 C6B N2B H2B 119.4 . . ?
 C7D N2B H2B 119.4 . . ?
 C7D N2B C6B 121.3(9) . . ?
 C5B N1B H1B 119.0 . . ?
 C7B N1B H1B 119.0 . . ?
 C7B N1B C5B 122.0(10) . . ?
 C7C C9C S1C 114.1(8) . . ?
 C8C C9C S1C 116.5(8) . . ?
 C8C C9C C7C 129.4(10) . . ?
 C7B C9B S1D 114.1(8) . . ?
 C8B C9B S1D 117.3(9) . . ?
 C8B C9B C7B 128.6(9) . . ?
 C7D C9D S1B 114.3(8) . . ?
 C8D C9D S1B 118.6(8) . . ?
 C8D C9D C7D 127.1(10) . . ?
 N2A C6A H6A 108.4 . . ?
 N2A C6A C5A 107.7(8) . . ?
 N2A C6A C4A 111.2(9) . . ?
 C5A C6A H6A 108.4 . . ?
 C5A C6A C4A 112.7(7) . . ?
 C4A C6A H6A 108.4 . . ?
 O1A C7C N1A 121.4(8) . . ?
 O1A C7C C9C 119.5(9) . . ?
 N1A C7C C9C 119.0(9) . . ?
 S1C C10C S2C 114.8(6) . . ?
 C11C C10C S2C 123.0(8) . . ?
 C11C C10C S1C 122.2(9) . . ?
 C7A C9A S1A 114.3(8) . . ?
 C8A C9A S1A 116.8(9) . . ?
 C8A C9A C7A 128.9(9) . . ?
 N2B C6B H6B 109.0 . . ?
 N2B C6B C5B 107.6(7) . . ?
 N2B C6B C4B 112.2(9) . . ?
 C5B C6B H6B 109.0 . . ?
 C4B C6B H6B 109.0 . . ?
 C4B C6B C5B 110.1(8) . . ?
 N1A C5A C6A 108.7(7) . . ?
 N1A C5A H5A 108.7 . . ?
 N1A C5A C3A 110.2(9) . . ?
 C6A C5A H5A 108.7 . . ?
 C6A C5A C3A 111.8(9) . . ?
 C3A C5A H5A 108.7 . . ?
 N1B C5B C6B 107.2(8) . . ?
 N1B C5B H5B 108.7 . . ?
 N1B C5B C3B 111.1(9) . . ?
 C6B C5B H5B 108.7 . . ?
 C3B C5B C6B 112.5(8) . . ?
 C3B C5B H5B 108.7 . . ?
 S2C C8C H8C 120.6 . . ?
 C9C C8C S2C 118.8(9) . . ?
 C9C C8C H8C 120.6 . . ?
 O2B C7D N2B 123.2(9) . . ?
 O2B C7D C9D 118.2(10) . . ?
 N2B C7D C9D 118.5(9) . . ?
 O2A C7A N2A 124.4(10) . . ?
 O2A C7A C9A 117.5(8) . . ?
 N2A C7A C9A 118.1(10) . . ?
 C6B C4B H4BA 109.2 . . ?
 C6B C4B H4BB 109.2 . . ?
 H4BA C4B H4BB 107.9 . . ?
 C2B C4B C6B 112.0(10) . . ?
 C2B C4B H4BA 109.2 . . ?
 C2B C4B H4BB 109.2 . . ?
 O1B C7B N1B 124.6(12) . . ?
 O1B C7B C9B 117.9(9) . . ?
 N1B C7B C9B 117.4(11) . . ?
 S2A C8A H8A 120.7 . . ?
 C9A C8A S2A 118.6(8) . . ?
 C9A C8A H8A 120.7 . . ?
 S3A C13A S5A 117.8(6) . . ?
 C12A C13A S3A 118.0(7) . . ?
 C12A C13A S5A 124.2(7) . . ?
 S1B C10D S2B 114.1(6) . . ?
 C11D C10D S2B 121.9(9) . . ?
 C11D C10D S1B 124.0(9) . . ?
 S3D C13B S5D 117.5(7) . . ?
 C12B C13B S3D 119.2(8) . . ?
 C12B C13B S5D 122.9(8) . . ?
 C5A C3A H3AA 109.7 . . ?
 C5A C3A H3AB 109.7 . . ?
 H3AA C3A H3AB 108.2 . . ?
 C1A C3A C5A 109.9(9) . . ?
 C1A C3A H3AA 109.7 . . ?
 C1A C3A H3AB 109.7 . . ?
 S6A C12A S4A 118.3(6) . . ?
 C13A C12A S4A 116.8(6) . . ?
 C13A C12A S6A 124.9(7) . . ?
 S2D C8B H8B 120.9 . . ?
 C9B C8B S2D 118.2(8) . . ?
 C9B C8B H8B 120.9 . . ?
 C5B C3B H3BA 109.4 . . ?
 C5B C3B H3BB 109.4 . . ?
 C5B C3B C1B 111.0(9) . . ?
 H3BA C3B H3BB 108.0 . . ?
 C1B C3B H3BA 109.4 . . ?
 C1B C3B H3BB 109.4 . . ?
 S4A C11A S3A 114.4(6) . . ?
 C10A C11A S3A 121.6(9) . . ?
 C10A C11A S4A 124.0(9) . . ?
 S6D C12B S4D 116.9(7) . . ?
 C13B C12B S4D 116.6(7) . . ?
 C13B C12B S6D 126.3(8) . . ?
 C3A C1A H1AA 109.3 . . ?
 C3A C1A H1AB 109.3 . . ?
 H1AA C1A H1AB 108.0 . . ?
 C2A C1A C3A 111.5(7) . . ?
 C2A C1A H1AA 109.3 . . ?
 C2A C1A H1AB 109.3 . . ?
 S4C C11C S3C 113.9(6) . . ?
 C10C C11C S4C 124.6(9) . . ?
 C10C C11C S3C 121.5(8) . . ?
 S1D C10B S2D 114.8(6) . . ?
 C11B C10B S2D 121.2(9) . . ?
 C11B C10B S1D 124.0(9) . . ?
 C6A C4A H4AA 109.7 . . ?
 C6A C4A H4AB 109.7 . . ?
 C6A C4A C2A 110.0(9) . . ?
 H4AA C4A H4AB 108.2 . . ?
 C2A C4A H4AA 109.7 . . ?
 C2A C4A H4AB 109.7 . . ?
 C4B C2B H2BA 109.1 . . ?
 C4B C2B H2BB 109.1 . . ?
 H2BA C2B H2BB 107.9 . . ?
 C1B C2B C4B 112.3(8) . . ?
 C1B C2B H2BA 109.1 . . ?
 C1B C2B H2BB 109.1 . . ?
 C1A C2A C4A 111.7(9) . . ?
 C1A C2A H2AA 109.3 . . ?
 C1A C2A H2AB 109.3 . . ?
 C4A C2A H2AA 109.3 . . ?
 C4A C2A H2AB 109.3 . . ?
 H2AA C2A H2AB 107.9 . . ?
 S2B C8D H8D 121.5 . . ?
 C9D C8D S2B 117.0(10) . . ?
 C9D C8D H8D 121.5 . . ?
 S6C C12C S4C 118.6(6) . . ?
 C13C C12C S4C 117.1(8) . . ?
 C13C C12C S6C 124.2(9) . . ?
 S1A C10A S2A 115.8(6) . . ?
 C11A C10A S2A 118.4(8) . . ?
 C11A C10A S1A 125.7(9) . . ?
 C3B C1B H1BA 109.5 . . ?
 C3B C1B H1BB 109.5 . . ?
 C2B C1B C3B 110.6(9) . . ?
 C2B C1B H1BA 109.5 . . ?
 C2B C1B H1BB 109.5 . . ?
 H1BA C1B H1BB 108.1 . . ?
 S6B C12D S4B 117.9(7) . . ?
 C13D C12D S4B 117.0(9) . . ?
 C13D C12D S6B 125.1(10) . . ?
 S4B C11D S3B 114.6(7) . . ?
 C10D C11D S4B 123.6(10) . . ?
 C10D C11D S3B 121.7(9) . . ?
 S5C C13C S3C 118.8(7) . . ?
 C12C C13C S3C 117.4(9) . . ?
 C12C C13C S5C 123.5(8) . . ?
 S3B C13D S5B 116.1(7) . . ?
 C12D C13D S3B 117.2(9) . . ?
 C12D C13D S5B 126.7(9) . . ?
 S4D C11B S3D 114.3(6) . . ?
 C10B C11B S3D 122.7(9) . . ?
 C10B C11B S4D 122.9(9) . . ?
 S5A C15A H15A 109.5 . . ?
 S5A C15A H15B 109.5 . . ?
 S5A C15A H15C 109.5 . . ?
 H15A C15A H15B 109.5 . . ?
 H15A C15A H15C 109.5 . . ?
 H15B C15A H15C 109.5 . . ?
 S6D C14B H14G 109.5 . . ?
 S6D C14B H14H 109.5 . . ?
 S6D C14B H14I 109.5 . . ?
 H14G C14B H14H 109.5 . . ?
 H14G C14B H14I 109.5 . . ?
 H14H C14B H14I 109.5 . . ?
 S6C C14C H14A 109.5 . . ?
 S6C C14C H14B 109.5 . . ?
 S6C C14C H14C 109.5 . . ?
 H14A C14C H14B 109.5 . . ?
 H14A C14C H14C 109.5 . . ?
 H14B C14C H14C 109.5 . . ?
 S5B C15D H15G 109.5 . . ?
 S5B C15D H15H 109.5 . . ?
 S5B C15D H15I 109.5 . . ?
 H15G C15D H15H 109.5 . . ?
 H15G C15D H15I 109.5 . . ?
 H15H C15D H15I 109.5 . . ?
 S5C C15C H15D 109.5 . . ?
 S5C C15C H15E 109.5 . . ?
 S5C C15C H15F 109.5 . . ?
 H15D C15C H15E 109.5 . . ?
 H15D C15C H15F 109.5 . . ?
 H15E C15C H15F 109.5 . . ?
 S5D C15B H15J 109.5 . . ?
 S5D C15B H15K 109.5 . . ?
 S5D C15B H15L 109.5 . . ?
 H15J C15B H15K 109.5 . . ?
 H15J C15B H15L 109.5 . . ?
 H15K C15B H15L 109.5 . . ?
 S6B C14D H14J 109.5 . . ?
 S6B C14D H14K 109.5 . . ?
 S6B C14D H14L 109.5 . . ?
 H14J C14D H14K 109.5 . . ?
 H14J C14D H14L 109.5 . . ?
 H14K C14D H14L 109.5 . . ?
 S6A C14A H14D 109.5 . . ?
 S6A C14A H14E 109.5 . . ?
 S6A C14A H14F 109.5 . . ?
 H14D C14A H14E 109.5 . . ?
 H14D C14A H14F 109.5 . . ?
 H14E C14A H14F 109.5 . . ?

loop_
  _geom_torsion_atom_site_label_1
  _geom_torsion_atom_site_label_2
  _geom_torsion_atom_site_label_3
  _geom_torsion_atom_site_label_4
  _geom_torsion
  _geom_torsion_site_symmetry_1
  _geom_torsion_site_symmetry_2
  _geom_torsion_site_symmetry_3
  _geom_torsion_site_symmetry_4
  _geom_torsion_publ_flag
 S2C C10C C11C S4C 2.2(15) . . . . ?
 S2C C10C C11C S3C -175.0(6) . . . . ?
 S2B C10D C11D S4B 1.2(16) . . . . ?
 S2B C10D C11D S3B -176.1(7) . . . . ?
 S1A C9A C7A O2A 4.9(13) . . . . ?
 S1A C9A C7A N2A -173.9(8) . . . . ?
 S1A C9A C8A S2A 1.1(13) . . . . ?
 S4C C12C C13C S3C -2.7(14) . . . . ?
 S4C C12C C13C S5C 170.5(7) . . . . ?
 S1C C9C C7C O1A 4.2(13) . . . . ?
 S1C C9C C7C N1A -172.1(8) . . . . ?
 S1C C9C C8C S2C 0.1(12) . . . . ?
 S1C C10C C11C S4C -178.1(6) . . . . ?
 S1C C10C C11C S3C 4.7(14) . . . . ?
 S1B C9D C7D O2B 1.0(12) . . . . ?
 S1B C9D C7D N2B 177.6(7) . . . . ?
 S1B C9D C8D S2B -0.4(12) . . . . ?
 S1B C10D C11D S4B -179.5(7) . . . . ?
 S1B C10D C11D S3B 3.1(16) . . . . ?
 S3A C13A C12A S4A 3.0(12) . . . . ?
 S3A C13A C12A S6A -179.1(6) . . . . ?
 S3A C11A C10A S2A 178.3(6) . . . . ?
 S3A C11A C10A S1A 0.5(17) . . . . ?
 S4A C11A C10A S2A -0.1(16) . . . . ?
 S4A C11A C10A S1A -178.0(7) . . . . ?
 S2D C10B C11B S3D 178.6(7) . . . . ?
 S2D C10B C11B S4D -3.4(17) . . . . ?
 S1D C9B C7B O1B -3.8(14) . . . . ?
 S1D C9B C7B N1B 173.0(8) . . . . ?
 S1D C9B C8B S2D 1.1(13) . . . . ?
 S1D C10B C11B S3D 1.1(18) . . . . ?
 S1D C10B C11B S4D 179.0(7) . . . . ?
 S5A C13A C12A S4A -174.1(6) . . . . ?
 S5A C13A C12A S6A 3.9(15) . . . . ?
 S4B C12D C13D S3B -4.2(15) . . . . ?
 S4B C12D C13D S5B 175.7(8) . . . . ?
 S6C C12C C13C S3C -179.0(7) . . . . ?
 S6C C12C C13C S5C -5.7(17) . . . . ?
 S3D C13B C12B S4D 1.2(14) . . . . ?
 S3D C13B C12B S6D 175.1(7) . . . . ?
 S6B C12D C13D S3B 174.8(7) . . . . ?
 S6B C12D C13D S5B -5.4(19) . . . . ?
 S5D C13B C12B S4D -171.6(6) . . . . ?
 S5D C13B C12B S6D 2.3(17) . . . . ?
 N2A C6A C5A N1A 60.2(11) . . . . ?
 N2A C6A C5A C3A -177.9(8) . . . . ?
 N2A C6A C4A C2A 175.6(8) . . . . ?
 N1A C5A C3A C1A 175.5(8) . . . . ?
 N2B C6B C5B N1B -60.1(11) . . . . ?
 N2B C6B C5B C3B 177.5(9) . . . . ?
 N2B C6B C4B C2B -174.2(8) . . . . ?
 N1B C5B C3B C1B -175.6(8) . . . . ?
 C9C S1C C10C S2C 6.7(7) . . . . ?
 C9C S1C C10C C11C -173.0(10) . . . . ?
 C9B S1D C10B S2D -6.5(8) . . . . ?
 C9B S1D C10B C11B 171.2(12) . . . . ?
 C9D S1B C10D S2B -11.9(7) . . . . ?
 C9D S1B C10D C11D 168.8(11) . . . . ?
 C6A N2A C7A O2A -19.9(17) . . . . ?
 C6A N2A C7A C9A 158.8(9) . . . . ?
 C6A C5A C3A C1A 54.5(11) . . . . ?
 C6A C4A C2A C1A -55.3(11) . . . . ?
 C7C N1A C5A C6A -107.5(11) . . . . ?
 C7C N1A C5A C3A 129.7(9) . . . . ?
 C7C C9C C8C S2C -177.1(9) . . . . ?
 C10C S2C C8C C9C 3.9(9) . . . . ?
 C10C S1C C9C C7C 173.5(8) . . . . ?
 C10C S1C C9C C8C -4.1(9) . . . . ?
 C9A S1A C10A S2A 12.0(8) . . . . ?
 C9A S1A C10A C11A -170.1(11) . . . . ?
 C6B N2B C7D O2B 20.6(14) . . . . ?
 C6B N2B C7D C9D -155.8(9) . . . . ?
 C6B C5B C3B C1B -55.4(12) . . . . ?
 C6B C4B C2B C1B 55.6(13) . . . . ?
 C5A N1A C7C O1A -22.2(14) . . . . ?
 C5A N1A C7C C9C 154.0(9) . . . . ?
 C5A C6A C4A C2A 54.6(12) . . . . ?
 C5A C3A C1A C2A -55.5(13) . . . . ?
 C5B N1B C7B O1B 15.7(17) . . . . ?
 C5B N1B C7B C9B -160.9(9) . . . . ?
 C5B C6B C4B C2B -54.5(11) . . . . ?
 C5B C3B C1B C2B 54.3(12) . . . . ?
 C8C S2C C10C S1C -6.6(7) . . . . ?
 C8C S2C C10C C11C 173.1(10) . . . . ?
 C8C C9C C7C O1A -178.6(10) . . . . ?
 C8C C9C C7C N1A 5.1(17) . . . . ?
 C7D N2B C6B C5B 108.1(10) . . . . ?
 C7D N2B C6B C4B -130.7(9) . . . . ?
 C7D C9D C8D S2B 177.3(8) . . . . ?
 C7A N2A C6A C5A -108.6(11) . . . . ?
 C7A N2A C6A C4A 127.6(10) . . . . ?
 C7A C9A C8A S2A -179.5(9) . . . . ?
 C4B C6B C5B N1B 177.4(8) . . . . ?
 C4B C6B C5B C3B 55.0(12) . . . . ?
 C4B C2B C1B C3B -54.8(14) . . . . ?
 C7B N1B C5B C6B 109.9(11) . . . . ?
 C7B N1B C5B C3B -126.9(10) . . . . ?
 C7B C9B C8B S2D -177.9(9) . . . . ?
 C8A S2A C10A S1A -11.5(7) . . . . ?
 C8A S2A C10A C11A 170.4(10) . . . . ?
 C8A C9A C7A O2A -174.6(11) . . . . ?
 C8A C9A C7A N2A 6.7(17) . . . . ?
 C13A S3A C11A S4A -6.1(8) . . . . ?
 C13A S3A C11A C10A 175.3(11) . . . . ?
 C10D S2B C8D C9D -6.9(9) . . . . ?
 C10D S1B C9D C7D -170.4(8) . . . . ?
 C10D S1B C9D C8D 7.6(10) . . . . ?
 C13B S3D C11B S4D 1.4(8) . . . . ?
 C13B S3D C11B C10B 179.5(12) . . . . ?
 C3A C1A C2A C4A 57.2(13) . . . . ?
 C12A S4A C11A S3A 7.4(8) . . . . ?
 C12A S4A C11A C10A -174.1(11) . . . . ?
 C8B S2D C10B S1D 6.9(8) . . . . ?
 C8B S2D C10B C11B -170.8(12) . . . . ?
 C8B C9B C7B O1B 175.2(11) . . . . ?
 C8B C9B C7B N1B -8.0(17) . . . . ?
 C11A S3A C13A S5A 179.1(7) . . . . ?
 C11A S3A C13A C12A 1.9(10) . . . . ?
 C11A S4A C12A S6A 175.6(7) . . . . ?
 C11A S4A C12A C13A -6.3(10) . . . . ?
 C12B S4D C11B S3D -0.9(8) . . . . ?
 C12B S4D C11B C10B -179.0(12) . . . . ?
 C11C S4C C12C S6C -179.3(7) . . . . ?
 C11C S4C C12C C13C 4.3(11) . . . . ?
 C11C S3C C13C S5C -173.9(8) . . . . ?
 C11C S3C C13C C12C -0.4(11) . . . . ?
 C10B S2D C8B C9B -4.8(10) . . . . ?
 C10B S1D C9B C7B -177.5(9) . . . . ?
 C10B S1D C9B C8B 3.4(10) . . . . ?
 C4A C6A C5A N1A -176.8(9) . . . . ?
 C4A C6A C5A C3A -55.0(13) . . . . ?
 C8D S2B C10D S1B 11.7(7) . . . . ?
 C8D S2B C10D C11D -169.0(10) . . . . ?
 C8D C9D C7D O2B -176.8(10) . . . . ?
 C8D C9D C7D N2B -0.2(16) . . . . ?
 C12C S4C C11C S3C -4.3(8) . . . . ?
 C12C S4C C11C C10C 178.3(11) . . . . ?
 C10A S2A C8A C9A 6.1(10) . . . . ?
 C10A S1A C9A C7A 172.5(8) . . . . ?
 C10A S1A C9A C8A -8.0(10) . . . . ?
 C12D S4B C11D S3B -7.4(8) . . . . ?
 C12D S4B C11D C10D 175.0(11) . . . . ?
 C11D S4B C12D S6B -172.0(8) . . . . ?
 C11D S4B C12D C13D 7.0(11) . . . . ?
 C11D S3B C13D S5B 179.2(8) . . . . ?
 C11D S3B C13D C12D -0.9(12) . . . . ?
 C13C S3C C11C S4C 3.2(8) . . . . ?
 C13C S3C C11C C10C -179.3(10) . . . . ?
 C13D S3B C11D S4B 5.7(8) . . . . ?
 C13D S3B C11D C10D -176.7(11) . . . . ?
 C11B S3D C13B S5D 171.6(7) . . . . ?
 C11B S3D C13B C12B -1.6(11) . . . . ?
 C11B S4D C12B S6D -174.6(7) . . . . ?
 C11B S4D C12B C13B -0.2(11) . . . . ?
 C15A S5A C13A S3A 71.5(8) . . . . ?
 C15A S5A C13A C12A -111.5(10) . . . . ?
 C14B S6D C12B S4D -39.6(9) . . . . ?
 C14B S6D C12B C13B 146.6(11) . . . . ?
 C14C S6C C12C S4C 67.3(8) . . . . ?
 C14C S6C C12C C13C -116.5(12) . . . . ?
 C15D S5B C13D S3B -83.7(9) . . . . ?
 C15D S5B C13D C12D 96.4(13) . . . . ?
 C15C S5C C13C S3C -27.9(10) . . . . ?
 C15C S5C C13C C12C 159.0(11) . . . . ?
 C15B S5D C13B S3D 49.7(8) . . . . ?
 C15B S5D C13B C12B -137.3(11) . . . . ?
 C14D S6B C12D S4B -28.5(10) . . . . ?
 C14D S6B C12D C13D 152.6(12) . . . . ?
 C14A S6A C12A S4A 20.0(9) . . . . ?
 C14A S6A C12A C13A -157.9(11) . . . . ?

_shelx_res_file
;
TITL abf43_a.res in P-1
    abf43.res
    created by SHELXL-2018/3 at 20:01:58 on 11-Aug-2022
REM Old TITL ABF43 in P-1
REM SHELXT solution in P-1: R1 0.322, Rweak 0.010, Alpha 0.045
REM <I/s> 0.000 for 0 systematic absences, Orientation as input
REM Formula found by SHELXT: C7D N4 O4 Cl24
CELL 1.54184 9.0042 16.8256 21.7297 78.082 85.629 80.197
ZERR 4 0.0007 0.0013 0.001 0.005 0.005 0.006
LATT 1
SFAC C H N O S
UNIT 96 104 8 8 48
EADP C10B C11B
EADP C8B C9B C9A C8A

L.S. 10
PLAN  16
SIZE 0.22 0.085 0.045
MORE -1
BOND $H
CONF
fmap 2
acta
REM <olex2.extras>
REM <HklSrc "%.\\ABF43.hkl">
REM </olex2.extras>

WGHT    0.200000
FVAR       0.14435
S2C   5    0.633828    0.653135    0.639584    11.00000    0.05755    0.03352 =
         0.04110   -0.00155   -0.00118   -0.01859
S2B   5   -0.122508    0.846339    0.371059    11.00000    0.06140    0.03651 =
         0.04356   -0.00074   -0.00060   -0.01984
S2A   5    0.322148    0.924330    0.709719    11.00000    0.07619    0.03856 =
         0.03937   -0.00670   -0.00152   -0.02197
S1A   5    0.216170    0.786237    0.670206    11.00000    0.07237    0.03613 =
         0.04031   -0.00238   -0.00136   -0.02288
S4C   5    0.748298    0.629041    0.784218    11.00000    0.06867    0.04204 =
         0.03638   -0.00475   -0.00167   -0.01921
S1C   5    0.711489    0.821215    0.612384    11.00000    0.07494    0.03454 =
         0.04278   -0.00090   -0.00955   -0.02104
S1B   5   -0.224581    0.684272    0.399261    11.00000    0.07864    0.03815 =
         0.04774   -0.00051   -0.01246   -0.02546
S3A   5    0.304818    0.668902    0.808024    11.00000    0.08408    0.03797 =
         0.04205   -0.00374   -0.00786   -0.02294
S4A   5    0.407235    0.810302    0.843102    11.00000    0.09049    0.04322 =
         0.04378   -0.00422   -0.01383   -0.02223
S2D   5    0.195011    0.572333    0.295544    11.00000    0.07917    0.04292 =
         0.04342   -0.00541    0.00103   -0.02797
S1D   5    0.289728    0.711702    0.337316    11.00000    0.08821    0.04151 =
         0.04420   -0.00373    0.00699   -0.03253
S3C   5    0.803577    0.801337    0.755013    11.00000    0.09375    0.04192 =
         0.04022   -0.00469   -0.01394   -0.02305
S5A   5    0.400439    0.554278    0.930392    11.00000    0.07935    0.04544 =
         0.04612    0.00022    0.00013   -0.01452
S6A   5    0.533985    0.711634    0.964739    11.00000    0.07323    0.05418 =
         0.04830   -0.00433   -0.01275   -0.01375
S4B   5   -0.216993    0.872275    0.226478    11.00000    0.09649    0.04881 =
         0.03979   -0.00433   -0.00231   -0.02979
S6C   5    0.854100    0.599549    0.916598    11.00000    0.08037    0.05303 =
         0.04370   -0.00028   -0.01100   -0.01424
S3D   5    0.227934    0.825166    0.197392    11.00000    0.09946    0.04610 =
         0.04172   -0.00596   -0.00188   -0.02937
S6B   5   -0.256037    0.895928    0.087823    11.00000    0.08814    0.05355 =
         0.04134   -0.00607   -0.00218   -0.00842
S5D   5    0.149030    0.938402    0.073017    11.00000    0.08293    0.04790 =
         0.05706    0.00038   -0.00359   -0.01368
S4D   5    0.140925    0.682489    0.157427    11.00000    0.10793    0.05328 =
         0.04999   -0.00455   -0.01791   -0.03562
S3B   5   -0.331291    0.712711    0.255909    11.00000    0.10953    0.05693 =
         0.04890   -0.00313   -0.00957   -0.03520
S5B   5   -0.414411    0.719961    0.124890    11.00000    0.07677    0.06818 =
         0.05780   -0.01568   -0.00946   -0.01873
S6D   5    0.063375    0.776566    0.027883    11.00000    0.09191    0.05812 =
         0.05066   -0.01193   -0.01504   -0.00409
S5C   5    0.891238    0.794871    0.887451    11.00000    0.15536    0.06094 =
         0.04963   -0.00246   -0.03225   -0.04042
O2B   4   -0.128603    0.575087    0.510994    11.00000    0.05212    0.03299 =
         0.04920   -0.00637    0.00749   -0.01732
O1A   4    0.629855    0.924850    0.496285    11.00000    0.05891    0.03272 =
         0.03821   -0.00572   -0.00378   -0.02184
O1B   4    0.351887    0.691463    0.465268    11.00000    0.06771    0.03922 =
         0.05003   -0.00103    0.01973   -0.02356
O2A   4    0.149049    0.805931    0.542875    11.00000    0.06140    0.04180 =
         0.04973   -0.00063    0.00907   -0.01750
N2A   3    0.227244    0.926331    0.500299    11.00000    0.05608    0.03055 =
         0.03855   -0.00765    0.00639   -0.01109
AFIX  43
H2A   2    0.235177    0.973438    0.508162    11.00000   -1.20000
AFIX   0
N1A   3    0.496785    0.845866    0.455516    11.00000    0.05818    0.02416 =
         0.03841   -0.00887   -0.00304   -0.01603
AFIX  43
H1A   2    0.494056    0.796488    0.451159    11.00000   -1.20000
AFIX   0

N2B   3    0.006727    0.651327    0.552833    11.00000    0.05028    0.02007 =
         0.04596   -0.01303   -0.00378   -0.01941
AFIX  43
H2B   2    0.012184    0.700528    0.556842    11.00000   -1.20000
AFIX   0
N1B   3    0.273546    0.569506    0.506331    11.00000    0.05815    0.03157 =
         0.04250   -0.01595    0.00556   -0.02128
AFIX  43
H1B   2    0.261967    0.523220    0.497956    11.00000   -1.20000
AFIX   0

C9C   1    0.618703    0.792874    0.554536    11.00000    0.03988    0.03593 =
         0.03437   -0.01186   -0.00868   -0.01005
C9B   1    0.267440    0.624711    0.394415    11.00000    0.05359    0.02631 =
         0.05335   -0.00401    0.01101   -0.00735
C9D   1   -0.116455    0.707361    0.453873    11.00000    0.03664    0.04571 =
         0.03360   -0.00334   -0.00222   -0.01302
C6A   1    0.243893    0.915721    0.435228    11.00000    0.05590    0.02970 =
         0.03839   -0.00157    0.00051   -0.02058
AFIX  13
H6A   2    0.216755    0.862246    0.433547    11.00000   -1.20000
AFIX   0
C7C   1    0.584757    0.857830    0.499983    11.00000    0.04251    0.02507 =
         0.04363   -0.00251    0.00055   -0.00884
C10C  1    0.703925    0.729921    0.667625    11.00000    0.04710    0.02733 =
         0.05295   -0.00920    0.00878   -0.00709
C9A   1    0.238141    0.872834    0.612150    11.00000    0.05359    0.02631 =
         0.05335   -0.00401    0.01101   -0.00735

C6B   1    0.093246    0.581692    0.593618    11.00000    0.03474    0.02895 =
         0.04366   -0.00505    0.00116   -0.00822
AFIX  13
H6B   2    0.061144    0.530788    0.588325    11.00000   -1.20000
AFIX   0

C5A   1    0.406640    0.914646    0.414871    11.00000    0.04619    0.03031 =
         0.03489   -0.00133   -0.00165   -0.00399
AFIX  13
H5A   2    0.436688    0.966102    0.420071    11.00000   -1.20000
AFIX   0

C5B   1    0.259841    0.579644    0.572347    11.00000    0.03723    0.03152 =
         0.04694   -0.01754   -0.00212   -0.00984
AFIX  13
H5B   2    0.289045    0.632561    0.574269    11.00000   -1.20000
AFIX   0

C8C   1    0.584378    0.716669    0.567405    11.00000    0.04656    0.03262 =
         0.05097   -0.00062    0.01208   -0.01118
AFIX  43
H8C   2    0.535106    0.697880    0.538457    11.00000   -1.20000
AFIX   0

C7D   1   -0.081510    0.640012    0.509030    11.00000    0.04251    0.03411 =
         0.04729   -0.01132    0.01399   -0.01042
C7A   1    0.200366    0.866558    0.548048    11.00000    0.04942    0.03100 =
         0.03658    0.00083    0.00156   -0.01199
C4B   1    0.071512    0.588143    0.663128    11.00000    0.04933    0.04527 =
         0.04464   -0.00540    0.00355   -0.01745
AFIX  23
H4BA  2    0.092744    0.641134    0.667854    11.00000   -1.20000
H4BB  2   -0.032793    0.585033    0.676805    11.00000   -1.20000
AFIX   0
C7B   1    0.303561    0.630348    0.458866    11.00000    0.04787    0.04053 =
         0.05544   -0.00470    0.01303   -0.00967

C8A   1    0.284657    0.935080    0.630698    11.00000    0.05359    0.02631 =
         0.05335   -0.00401    0.01101   -0.00735
AFIX  43
H8A   2    0.296768    0.983124    0.602040    11.00000   -1.20000
AFIX   0
C13A  1    0.392424    0.652601    0.880734    11.00000    0.05672    0.04300 =
         0.01734   -0.00120   -0.00580   -0.00875

C10D  1   -0.201873    0.772290    0.342513    11.00000    0.05569    0.04066 =
         0.04217   -0.01397    0.00719   -0.01538
C13B  1    0.171850    0.837620    0.119546    11.00000    0.06589    0.04274 =
         0.03000   -0.00218    0.00181   -0.01608
C3A   1    0.435885    0.906709    0.344489    11.00000    0.05844    0.04037 =
         0.02855    0.00674    0.00241   -0.01459
AFIX  23
H3AA  2    0.540353    0.910960    0.331836    11.00000   -1.20000
H3AB  2    0.417137    0.853370    0.339453    11.00000   -1.20000
AFIX   0
C12A  1    0.442257    0.715692    0.895772    11.00000    0.05280    0.03709 =
         0.02969   -0.01256   -0.02357   -0.01162

C8B   1    0.223287    0.562293    0.375444    11.00000    0.05359    0.02631 =
         0.05335   -0.00401    0.01101   -0.00735
AFIX  43
H8B   2    0.207992    0.514715    0.404035    11.00000   -1.20000
AFIX   0
C3B   1    0.363254    0.511114    0.613579    11.00000    0.04253    0.03142 =
         0.04821   -0.00659    0.00487    0.00081
AFIX  23
H3BA  2    0.467545    0.514518    0.600040    11.00000   -1.20000
H3BB  2    0.342359    0.458120    0.608699    11.00000   -1.20000
AFIX   0

C11A  1    0.332768    0.772926    0.785461    11.00000    0.06873    0.03760 =
         0.03879   -0.01406   -0.01017   -0.01642
C12B  1    0.134718    0.775151    0.100894    11.00000    0.06145    0.03706 =
         0.03965   -0.00946   -0.02402    0.00252
C1A   1    0.331624    0.975088    0.302671    11.00000    0.04587    0.04947 =
         0.03834    0.00617    0.00404   -0.02001
AFIX  23
H1AA  2    0.358298    1.028049    0.304367    11.00000   -1.20000
H1AB  2    0.346068    0.967711    0.259390    11.00000   -1.20000
AFIX   0
C11C  1    0.747897    0.719947    0.726988    11.00000    0.06572    0.02708 =
         0.04889   -0.01545   -0.00210   -0.00810

C10B  1    0.227715    0.675341    0.275972    11.00000    0.07749    0.04619 =
         0.03582   -0.01992   -0.00576   -0.03457
C4A   1    0.138687    0.983168    0.392896    11.00000    0.04203    0.04477 =
         0.04694    0.00515   -0.00484   -0.01226
AFIX  23
H4AA  2    0.156512    1.036901    0.397386    11.00000   -1.20000
H4AB  2    0.034420    0.978563    0.405702    11.00000   -1.20000
AFIX   0

C2B   1    0.173723    0.520225    0.704671    11.00000    0.05552    0.05867 =
         0.03904    0.00210   -0.00623   -0.02664
AFIX  23
H2BA  2    0.160500    0.528514    0.747744    11.00000   -1.20000
H2BB  2    0.144382    0.467625    0.703782    11.00000   -1.20000
AFIX   0

C2A   1    0.167645    0.974382    0.323556    11.00000    0.05961    0.03301 =
         0.04617   -0.01205   -0.00799   -0.01562
AFIX  23
H2AA  2    0.138700    0.923246    0.318435    11.00000   -1.20000
H2AB  2    0.105510    1.019254    0.297028    11.00000   -1.20000
AFIX   0

C8D   1   -0.070092    0.780422    0.441875    11.00000    0.04965    0.03400 =
         0.05646    0.00495    0.01887   -0.00735
AFIX  43
H8D   2   -0.012432    0.795571    0.469971    11.00000   -1.20000
AFIX   0

C12C  1    0.822973    0.665478    0.843873    11.00000    0.05345    0.04085 =
         0.04382   -0.01402   -0.01922   -0.00975
C10A  1    0.294452    0.819125    0.727419    11.00000    0.06259    0.04534 =
         0.03406   -0.01669   -0.00897   -0.03209
C1B   1    0.339702    0.518002    0.683582    11.00000    0.05712    0.04400 =
         0.05309   -0.00441   -0.00345   -0.02119
AFIX  23
H1BA  2    0.399852    0.471327    0.709220    11.00000   -1.20000
H1BB  2    0.373121    0.567681    0.689443    11.00000   -1.20000
AFIX   0
C12D  1   -0.277187    0.837463    0.163472    11.00000    0.06257    0.03339 =
         0.06103   -0.01720   -0.00354   -0.01007
C11D  1   -0.241434    0.784320    0.283031    11.00000    0.07895    0.02812 =
         0.05218   -0.01902    0.01439   -0.00772

C13C  1    0.844406    0.744183    0.831060    11.00000    0.06604    0.04973 =
         0.04428   -0.00542   -0.01181   -0.01941
C13D  1   -0.335327    0.765437    0.177489    11.00000    0.07162    0.05109 =
         0.04570   -0.01138   -0.00875   -0.01897
C11B  1    0.200575    0.721206    0.218493    11.00000    0.07749    0.04619 =
         0.03582   -0.01992   -0.00576   -0.03457
C15A  1    0.539159    0.488903    0.889365    11.00000    0.09945    0.05516 =
         0.05185    0.00750   -0.01422   -0.01761
AFIX 137
H15A  2    0.505626    0.490720    0.848134    11.00000   -1.50000
H15B  2    0.550441    0.433320    0.912694    11.00000   -1.50000
H15C  2    0.634361    0.508288    0.885693    11.00000   -1.50000
AFIX   0

C14B  1    0.140716    0.676707    0.013699    11.00000    0.08837    0.05801 =
         0.05009   -0.02081    0.00199   -0.01288
AFIX 137
H14G  2    0.122272    0.673727   -0.028638    11.00000   -1.50000
H14H  2    0.094045    0.636010    0.042679    11.00000   -1.50000
H14I  2    0.247432    0.666673    0.019426    11.00000   -1.50000
AFIX   0

C14C  1    1.005188    0.524009    0.893743    11.00000    0.06600    0.05759 =
         0.07914    0.00301   -0.01757   -0.00809
AFIX 137
H14A  2    0.971644    0.500076    0.861868    11.00000   -1.50000
H14B  2    1.033288    0.481712    0.929752    11.00000   -1.50000
H14C  2    1.090697    0.550207    0.877497    11.00000   -1.50000
AFIX   0

C15D  1   -0.253975    0.651732    0.109627    11.00000    0.04566    0.15935 =
         0.06553   -0.02490   -0.01380   -0.01123
AFIX 137
H15G  2   -0.274143    0.623369    0.077868    11.00000   -1.50000
H15H  2   -0.227220    0.612547    0.147486    11.00000   -1.50000
H15I  2   -0.172143    0.681677    0.095115    11.00000   -1.50000
AFIX   0

C15C  1    0.972706    0.878671    0.841049    11.00000    0.07373    0.06606 =
         0.07614   -0.02107   -0.00076   -0.02066
AFIX 137
H15D  2    1.046212    0.858518    0.811239    11.00000   -1.50000
H15E  2    1.020587    0.904327    0.868006    11.00000   -1.50000
H15F  2    0.895073    0.918176    0.818983    11.00000   -1.50000
AFIX   0

C15B  1    0.323546    0.970619    0.084901    11.00000    0.08755    0.06338 =
         0.07094    0.00583    0.00812   -0.01721
AFIX 137
H15J  2    0.327863    1.024282    0.059670    11.00000   -1.50000
H15K  2    0.406752    0.932252    0.072865    11.00000   -1.50000
H15L  2    0.329108    0.972506    0.128508    11.00000   -1.50000
AFIX   0
C14D  1   -0.267761    0.996597    0.104040    11.00000    0.11046    0.06419 =
         0.04636    0.00981   -0.00003   -0.01679
AFIX 137
H14J  2   -0.272508    1.036216    0.065211    11.00000   -1.50000
H14K  2   -0.180299    0.999278    0.125720    11.00000   -1.50000
H14L  2   -0.356785    1.008454    0.129913    11.00000   -1.50000
AFIX   0

C14A  1    0.502578    0.817880    0.971481    11.00000    0.14444    0.08353 =
         0.07120   -0.01117   -0.05722   -0.04868
AFIX 137
H14D  2    0.541587    0.850302    0.934029    11.00000   -1.50000
H14E  2    0.553031    0.823786    1.007254    11.00000   -1.50000
H14F  2    0.396332    0.836331    0.976763    11.00000   -1.50000
AFIX   0
HKLF 4


REM  abf43_a.res in P-1
REM wR2 = 0.4096, GooF = S = 1.183, Restrained GooF = 1.183 for all data
REM R1 = 0.1098 for 5380 Fo > 4sig(Fo) and 0.1698 for all 10287 data
REM 705 parameters refined using 0 restraints

END

WGHT      0.2000      0.0000

REM Highest difference peak  1.039,  deepest hole -1.158,  1-sigma level  0.172
Q1    1  -0.2253  0.7035  0.2370  11.00000  0.05    1.04
Q2    1   0.6226  0.6732  0.5937  11.00000  0.05    0.97
Q3    1  -0.0985  0.8155  0.4137  11.00000  0.05    0.96
Q4    1   0.1859  0.5919  0.2548  11.00000  0.05    0.91
Q5    1   0.1983  0.5679  0.3355  11.00000  0.05    0.89
Q6    1   0.3207  0.8267  0.7604  11.00000  0.05    0.87
Q7    1  -0.1221  0.8424  0.3314  11.00000  0.05    0.87
Q8    1   0.2022  0.8135  0.6221  11.00000  0.05    0.86
Q9    1  -0.3150  0.7182  0.2049  11.00000  0.05    0.85
Q10   1   0.8105  0.7818  0.8009  11.00000  0.05    0.84
Q11   1   0.2107  0.8250  0.1590  11.00000  0.05    0.84
Q12   1   0.2950  0.7009  0.3811  11.00000  0.05    0.81
Q13   1  -0.2395  0.8727  0.1292  11.00000  0.05    0.81
Q14   1   0.4030  0.8208  0.8803  11.00000  0.05    0.80
Q15   1   1.0005  0.7880  0.8643  11.00000  0.05    0.79
Q16   1  -0.2247  0.7639  0.1617  11.00000  0.05    0.79
;
_shelx_res_checksum                69608
_shelx_hkl_file
;
   0   0  -2    3.20    1.12
   0   0  -2    2.68    0.96
   0   0  -2    3.42    1.43
   0   0  -3   35.49    4.20
   0   0  -3   39.10    4.83
   0   0  -4  430.87   18.64
   0   0  -4  399.71   16.73
   0   0  -5  213.02   13.55
   0   0  -5  208.75   14.72
   0   0  -6   51.08   10.01
   0   0  -6   54.72    8.46
   0   0  -7   89.41   10.85
   0   0  -7   94.07   11.76
   0   0  -8    2.19    2.14
   0   0  -8    3.79    2.41
   0   0  -9    1.07    1.29
   0   0  -9   -1.39    3.12
   0   0 -10   43.23    9.10
   0   0 -10   43.75   10.10
   0   0 -11    8.02    4.17
   0   0 -11   10.60    5.19
   0   0 -12   -1.89    2.94
   0   0 -12    0.24    2.25
   0   0 -13    8.89    5.09
   0   0 -14    2.25    2.35
   0   0 -15   14.28    6.95
   0   0  15   17.18    4.12
   0   0  15   13.77    3.28
   0   0 -15   15.52    4.16
   0   0 -16   15.34    4.18
   0   0  16   16.81    3.96
   0   0 -16   14.42    6.86
   0   0  16   15.48    3.73
   0   0 -16   -0.39    1.63
   0   0 -17   54.06    8.30
   0   0 -17   48.73   14.35
   0   0  17   47.60    7.30
   0   0  17   47.83    6.91
   0   0 -18   17.56    9.06
   0   0 -18   23.49    5.82
   0   0  18   24.36    5.14
   0   0  19   61.73    8.26
   0   0 -19   60.57    9.13
   0   0  19   57.15    8.18
   0   0  20    0.88    1.20
   0   0 -20   -0.34    1.08
   0   0  20    1.36    1.50
   0   0  21   21.64    5.05
   0   0  21   13.34    3.87
   0   0 -21    4.23    2.07
   0   0 -21   12.30    4.33
   0   0  21   12.70    3.90
   0   0  22   24.80    5.15
   0   0 -22   22.41    5.36
   0   0  22   32.64    5.78
   0   0  22   27.41    5.57
   0   0  23   16.46    3.91
   0   0  23   15.57    3.50
   0   0 -23   11.36    3.63
   0   0  23   15.69    3.91
   0   0  24   25.56    4.54
   0   0 -24   23.64    4.80
   0   0  24   28.57    4.97
   0   0  25    1.44    1.19
   0   0  26    3.85    1.41
   0   0  26    4.33    1.70
   0  -1  25    0.45    1.28
   0  -1  25    1.40    1.24
   0  -1  24    3.66    1.97
   0  -1  24    3.66    1.73
   0   1 -24    3.28    1.77
   0  -1  23    3.66    1.34
   0  -1  23    5.09    2.21
   0   1 -23    6.55    3.11
   0  -1  22    2.21    1.54
   0  -1  22    3.99    2.04
   0   1 -22    3.05    2.37
   0  -1  22    1.03    1.31
   0  -1  21    8.42    2.83
   0   1 -21    8.76    3.18
   0  -1  21   11.13    3.76
   0  -1  21    7.86    2.08
   0  -1  20    5.01    2.19
   0  -1  20    5.78    2.93
   0   1 -20    5.27    2.74
   0  -1  20    4.81    2.71
   0  -1  19    1.03    0.69
   0   1 -19    0.79    1.64
   0  -1  19    0.59    0.98
   0  -1  18    8.41    3.06
   0   1 -18    7.22    6.03
   0   1 -18    5.46    3.22
   0  -1  18    5.85    2.37
   0   1 -17    7.87    3.12
   0  -1  17    6.86    2.66
   0   1 -17    7.49    5.70
   0   1 -17   12.45    5.29
   0  -1  16    2.53    2.20
   0   1 -16    1.72    1.68
   0   1 -16    3.31    3.81
   0  -1  16    1.73    1.29
   0  -1  15   25.89    5.02
   0   1 -15   29.70    9.91
   0  -1  15   29.01    5.10
   0   1 -15   27.51    5.63
   0   1 -14   -0.20    0.95
   0  -1  14    0.73    1.30
   0  -1  14    0.24    0.57
   0   1 -14    0.82    2.21
   0   1 -13    2.09    2.71
   0   1 -12   -0.12    1.20
   0   1 -11   -0.82    2.28
   0   1 -10    0.86    1.26
   0   1 -10    0.71    0.87
   0   1  -9    1.36    1.02
   0   1  -9    0.35    1.48
   0   1  -8    0.37    0.67
   0   1  -8    0.82    0.60
   0   1  -7    4.08    2.33
   0   1  -7    3.62    2.29
   0   1  -6   -0.24    0.93
   0   1  -6   -0.04    0.35
   0   1  -5    0.21    0.81
   0   1  -5   -0.52    0.75
   0   1  -4    0.71    0.62
   0   1  -4    1.48    0.97
   0   1  -3    1.97    0.97
   0  -1   3    1.45    0.67
   0   1  -3    1.30    0.76
   0   1  -2   -1.36    0.66
   0  -1   2    0.39    0.56
   0  -1   1   -0.19    0.14
   0  -1   1   -0.02    0.31
   0  -1   0    0.27    0.45
   0  -1   0   -0.27    0.55
   0  -1   0   -0.05    0.11
   0  -1  -1    2.33    0.80
   0  -1  -1    2.39    0.94
   0  -1  -1    2.14    0.75
   0  -1  -1    2.27    0.67
   0  -1  -1    2.93    0.87
   0  -1  -2    2.10    0.96
   0  -1  -2    4.38    1.06
   0  -1  -2    2.82    1.05
   0  -1  -2    3.04    0.88
   0  -1  -2    2.05    1.16
   0  -1  -3   -0.22    0.35
   0  -1  -3   -0.56    0.64
   0  -1  -3    0.29    0.69
   0  -1  -4    1.47    1.29
   0  -1  -4    1.08    1.52
   0  -1  -4    1.05    0.60
   0  -1  -5    1.67    0.77
   0  -1  -5    3.06    2.26
   0  -1  -5    3.09    2.10
   0  -1  -6   15.04    4.83
   0  -1  -6   12.84    4.36
   0  -1  -6   12.26    3.80
   0  -1  -7   31.10    7.27
   0  -1  -7   28.08    5.97
   0  -1  -8    2.40    2.24
   0  -1  -8    3.14    2.32
   0  -1  -9   -0.03    2.43
   0  -1  -9    0.46    1.84
   0  -1 -10    4.58    3.20
   0  -1 -10    2.08    2.16
   0  -1 -11   10.55    4.60
   0  -1 -11   12.48    5.26
   0  -1 -12    3.67    2.23
   0  -1 -12    2.24    2.76
   0  -1 -13   12.96    6.58
   0  -1 -13   10.78    5.28
   0  -1 -14    0.14    1.85
   0   1  15    0.06    0.22
   0  -1 -15    2.65    2.03
   0  -1 -15    0.57    2.21
   0   1  15   -0.23    0.72
   0  -1 -16    8.84    3.52
   0  -1 -16   23.00    7.33
   0   1  16    7.69    2.43
   0  -1 -16    9.64    6.68
   0   1  16    8.74    3.32
   0   1  17    2.66    1.66
   0   1  17    0.46    1.16
   0  -1 -17   -0.40    1.01
   0  -1 -17    1.50    1.83
   0  -1 -18   34.29    6.97
   0  -1 -18   40.95   13.63
   0   1  18   29.67    5.87
   0   1  19    9.16    3.40
   0  -1 -19    8.38    3.32
   0   1  19    8.46    3.06
   0  -1 -20    0.53    0.60
   0   1  20    1.53    1.80
   0   1  20   -0.17    0.88
   0  -1 -20    0.89    1.36
   0   1  21    4.31    1.89
   0  -1 -21    7.68    2.85
   0   1  21    2.59    1.59
   0  -1 -21    1.39    1.93
   0   1  22    4.27    2.74
   0   1  22    0.27    1.83
   0   1  22    0.67    0.37
   0  -1 -22    1.10    1.23
   0   1  23    2.40    1.83
   0  -1 -23    7.88    2.59
   0   1  23    1.67    1.41
   0   1  23    8.32    3.99
   0   1  24   13.11    3.36
   0   1  24   15.19    5.86
   0  -1 -24   10.43    3.02
   0   1  25    1.40    1.20
   0   1  25    0.26    0.38
   0   1  26    1.00    1.06
   0   1  26   -0.24    0.36
   0  -2  25    1.87    1.32
   0   2 -24    2.03    1.67
   0  -2  24    2.25    1.51
   0  -2  23    2.10    1.28
   0  -2  23    1.89    1.29
   0   2 -23    3.65    1.94
   0   2 -22   25.23    5.70
   0  -2  22   32.14    5.74
   0  -2  22   34.28    5.82
   0  -2  21   53.56    7.80
   0  -2  21   55.72    7.67
   0   2 -21   49.94    7.88
   0  -2  21   56.59    7.58
   0  -2  20    0.41    0.35
   0  -2  20    0.04    1.43
   0   2 -20   -1.34    0.69
   0  -2  20    1.00    2.18
   0   2 -19    0.79    1.06
   0  -2  19    0.86    1.64
   0  -2  19    1.61    1.04
   0  -2  19   -0.93    1.86
   0   2 -18    1.16    1.64
   0  -2  18   -0.19    1.07
   0  -2  18    0.56    0.98
   0  -2  18   -0.16    1.87
   0   2 -17   16.95    4.73
   0   2 -17   15.39    8.29
   0  -2  17   16.35    4.44
   0  -2  17   17.80    4.42
   0   2 -17    3.29    3.77
   0   2 -16   36.96    6.86
   0  -2  16   34.86    6.07
   0   2 -16   32.26   11.03
   0  -2  16   35.69    6.28
   0  -2  15  122.75   11.07
   0   2 -15  120.79   12.07
   0   2 -15  120.47   12.03
   0  -2  15  114.11   10.52
   0   2 -15  105.57   18.90
   0  -2  14  197.83   13.19
   0   2 -14  189.51   14.21
   0   2 -14  171.93   23.23
   0  -2  14  192.55   12.72
   0   2 -13  141.44   20.13
   0   2 -12   11.26    4.86
   0   2 -11    1.41    3.09
   0   2 -10  250.99   21.80
   0   2  -9    0.42    1.40
   0   2  -8  287.70   20.73
   0   2  -7  180.07   15.19
   0   2  -6  907.24   31.31
   0   2  -5  894.03   28.34
   0   2  -4   11.71    2.80
   0  -2   4   10.47    2.68
   0  -2   3    2.99    1.04
   0  -2   2    8.28    2.13
   0  -2   1  230.53   10.91
   0  -2   1  213.13   10.62
   0  -2   0 1452.94   25.90
   0  -2   0 1521.66   29.72
   0  -2   0 1429.53   28.95
   0  -2  -1    0.41    0.30
   0  -2  -1   -0.17    0.33
   0  -2  -1    1.47    0.74
   0  -2  -1   -0.45    0.44
   0  -2  -1    0.50    0.95
   0  -2  -1    0.17    0.32
   0  -2  -1    0.11    0.17
   0  -2  -2  572.78   14.25
   0  -2  -2  554.67   16.60
   0  -2  -2  590.05   16.49
   0  -2  -2  575.57   20.03
   0  -2  -2  546.62   15.46
   0  -2  -3  574.12   18.88
   0  -2  -3  509.39   21.59
   0  -2  -3  479.25   14.54
   0  -2  -3  481.52   16.84
   0  -2  -3  535.82   19.08
   0  -2  -3  564.68   15.34
   0  -2  -3  487.33   12.65
   0  -2  -3  484.07   16.79
   0  -2  -4    5.76    1.41
   0  -2  -4    4.76    2.29
   0  -2  -4    6.20    2.99
   0  -2  -4    3.49    2.45
   0  -2  -4    5.53    2.36
   0  -2  -5  186.23   15.20
   0  -2  -5  203.25    8.83
   0  -2  -5  216.38   14.55
   0  -2  -5  235.97   17.25
   0  -2  -5  202.84   17.76
   0  -2  -6   54.44    9.06
   0  -2  -6   51.21    9.70
   0  -2  -6   48.42    7.61
   0  -2  -6   44.02    3.36
   0  -2  -7   17.43    4.94
   0  -2  -7   17.87    5.67
   0  -2  -7   18.36    6.33
   0  -2  -8  949.35   38.35
   0  -2  -8 1063.29   48.36
   0  -2  -8  984.10   44.25
   0  -2  -9  594.93   32.57
   0  -2  -9  622.80   37.16
   0  -2 -10  409.69   31.91
   0  -2 -10  369.03   27.70
   0  -2 -11   50.08   10.54
   0  -2 -11   56.67   12.68
   0  -2 -12   85.28   14.61
   0  -2 -12   91.79   16.97
   0  -2 -13   22.78    8.02
   0  -2 -13   21.62    8.88
   0  -2 -14  148.45   21.71
   0  -2 -14  170.63   25.80
   0  -2 -15   21.05    8.81
   0   2  15   21.52    4.08
   0  -2 -15    1.44    2.21
   0  -2 -15   25.28    5.14
   0  -2 -15   26.37   10.75
   0  -2 -15   27.13    9.90
   0  -2 -16   11.13    3.67
   0  -2 -16    9.98    6.08
   0   2  16    8.97    2.67
   0  -2 -16   12.49    8.16
   0   2  16    9.93    2.98
   0   2  17  173.74   12.38
   0  -2 -17  180.49   15.23
   0   2  17  179.78   13.50
   0  -2 -17  170.14   26.88
   0   2  18   52.22    7.72
   0  -2 -18   55.08    8.54
   0   2  18   50.27    6.61
   0  -2 -18   48.61   15.30
   0   2  19   -0.15    1.40
   0  -2 -19    1.08    1.34
   0  -2 -19    1.71    2.20
   0   2  20    1.78    1.57
   0  -2 -20    0.79    1.56
   0  -2 -20   -1.31    1.01
   0   2  20    1.35    1.44
   0   2  21   47.85    7.35
   0   2  21   51.35    7.00
   0  -2 -21   48.06    8.36
   0   2  22    0.89    1.18
   0   2  22    1.11    1.10
   0  -2 -22    0.43    1.25
   0   2  22    2.27    1.67
   0   2  23   30.40    4.95
   0  -2 -23   26.93    5.97
   0   2  23   33.95    6.17
   0   2  23   30.27    5.55
   0   2  24    8.15    2.95
   0   2  24    6.95    2.35
   0   2  25    6.43    2.26
   0   2  25    7.43    2.15
   0   2  26    1.27    0.81
   0   2  26   -0.19    0.32
   0   3 -24    0.16    0.34
   0  -3  23   10.89    2.96
   0   3 -23   10.31    3.19
   0  -3  22   -0.47    0.30
   0  -3  22   -0.16    1.05
   0   3 -22    0.47    0.75
   0  -3  21    2.19    1.88
   0   3 -21    1.46    2.05
   0  -3  21    2.58    1.88
   0  -3  20    8.53    3.02
   0  -3  20    8.68    3.29
   0  -3  20    6.72    2.70
   0   3 -20    7.76    2.75
   0  -3  19    1.49    0.77
   0  -3  19   -0.78    1.63
   0   3 -19   -1.15    1.25
   0  -3  19    0.47    1.21
   0   3 -18    0.17    0.35
   0  -3  18   -0.72    1.57
   0  -3  18    0.94    0.56
   0  -3  18    0.51    1.02
   0  -3  17    9.45    3.30
   0  -3  17   11.35    3.39
   0  -3  17   10.40    3.45
   0   3 -17    8.68    3.52
   0   3 -17   10.39    3.65
   0   3 -16    5.50    3.10
   0  -3  16    3.86    2.11
   0  -3  16    5.42    2.71
   0   3 -16    1.71    3.14
   0   3 -16    4.32    2.23
   0   3 -15   60.03    8.73
   0   3 -15   55.73    8.16
   0   3 -15   53.99   13.65
   0  -3  15   55.45    7.46
   0  -3  15   59.51    7.72
   0  -3  14    3.97    1.75
   0   3 -14    5.01    3.47
   0  -3  14    3.68    0.65
   0   3 -14    4.75    2.11
   0  -3  13   41.79    6.11
   0   3 -13   40.67   10.49
   0  -3  13   40.70    5.73
   0   3 -12   16.64    6.34
   0   3 -11    1.50    2.72
   0   3 -10   10.00    4.13
   0   3  -9    9.94    4.02
   0   3  -8    5.24    2.38
   0   3  -7    7.02    2.96
   0   3  -6    3.42    1.92
   0  -3   5    1.79    1.51
   0   3  -5    1.01    0.44
   0  -3   4    7.14    2.58
   0   3  -4    6.22    2.10
   0  -3   3    0.38    1.03
   0  -3   2    7.42    2.50
   0  -3   2    7.61    2.64
   0  -3   1    7.57    2.67
   0  -3   1    4.43    2.42
   0  -3   0    2.55    1.64
   0  -3   0    5.47    2.40
   0  -3   0    4.26    1.97
   0  -3   0    3.99    1.54
   0  -3  -1    0.71    1.48
   0  -3  -1   -0.31    0.90
   0  -3  -1    0.80    0.93
   0  -3  -1   -0.33    0.35
   0  -3  -1   -0.43    0.87
   0  -3  -1    0.20    0.52
   0  -3  -2    7.32    2.49
   0  -3  -2    6.34    2.05
   0  -3  -2    7.31    2.01
   0  -3  -2    7.53    2.70
   0  -3  -2    4.89    1.61
   0  -3  -2    7.79    2.01
   0  -3  -2    7.14    2.47
   0  -3  -3    1.31    0.82
   0  -3  -3    1.45    0.73
   0  -3  -3    2.07    1.20
   0  -3  -3    1.68    0.83
   0  -3  -3    3.12    1.64
   0  -3  -3    2.53    1.41
   0  -3  -3    1.83    1.04
   0  -3  -4    7.86    2.30
   0  -3  -4    9.10    3.24
   0  -3  -4    7.85    1.94
   0  -3  -4    7.26    2.90
   0  -3  -4    5.47    2.62
   0  -3  -4    7.66    3.43
   0  -3  -4    8.91    2.93
   0  -3  -4    8.02    2.40
   0  -3  -5    0.20    0.30
   0  -3  -5    1.28    4.11
   0  -3  -5   -0.26    0.73
   0  -3  -5   -0.07    0.48
   0  -3  -5    1.55    0.99
   0  -3  -5   -1.95    2.12
   0  -3  -5   -0.64    0.41
   0  -3  -5    0.30    1.37
   0  -3  -6    1.91    2.07
   0  -3  -6    4.31    2.12
   0  -3  -6    3.46    1.94
   0  -3  -6    3.18    1.21
   0  -3  -6    4.65    3.26
   0  -3  -6    3.66    1.39
   0  -3  -6    5.83    3.04
   0  -3  -7    2.42    1.87
   0  -3  -7    0.86    0.74
   0  -3  -7    1.47    0.55
   0  -3  -7    1.47    1.01
   0  -3  -7    0.83    1.12
   0  -3  -7    0.71    0.56
   0  -3  -8   17.97    5.22
   0  -3  -8   18.82    6.95
   0  -3  -8   19.30    6.74
   0  -3  -8   13.48    2.26
   0  -3  -8   19.61    5.20
   0  -3  -9    8.78    3.87
   0  -3  -9    5.93    2.97
   0  -3  -9    7.45    4.04
   0  -3  -9    7.54    3.71
   0  -3 -10    2.73    3.10
   0  -3 -10    5.56    2.58
   0  -3 -10    4.82    3.13
   0  -3 -11    7.99    4.69
   0  -3 -11    7.61    3.76
   0  -3 -11   10.41    5.01
   0  -3 -12    1.21    1.71
   0  -3 -12    4.24    2.82
   0  -3 -12   -0.07    1.28
   0  -3 -13   15.69    6.81
   0  -3 -13   18.59    7.36
   0  -3 -13   14.89    6.57
   0  -3 -14   55.82   13.49
   0  -3 -14   59.89   15.49
   0  -3 -14   73.54   15.55
   0  -3 -15   -0.42    4.00
   0  -3 -15    2.17    1.93
   0  -3 -15   -0.16    1.71
   0  -3 -15   -0.13    1.19
   0  -3 -16   39.92   12.70
   0  -3 -16   31.15    5.76
   0   3  16   26.72    5.00
   0  -3 -17   -0.17    0.71
   0  -3 -17    0.84    0.63
   0   3  17   -0.34    1.15
   0   3  18   23.14    4.86
   0  -3 -18   27.98   11.74
   0  -3 -18   23.83    5.92
   0  -3 -18   38.21    5.34
   0   3  19   -1.57    1.87
   0  -3 -19    2.78    1.42
   0  -3 -19    0.45    1.39
   0  -3 -20   -0.23    0.59
   0  -3 -20    1.41    1.45
   0   3  20   -1.48    1.28
   0   3  20    2.10    1.37
   0   3  21   19.89    4.87
   0  -3 -21   18.54    5.60
   0   3  21   23.36    4.94
   0   3  22   20.93    4.65
   0  -3 -22   18.98    5.12
   0   3  22   26.62    5.08
   0   3  23   17.25    4.18
   0   3  23   15.33    3.86
   0   3  23   15.18    4.53
   0   3  24    0.90    0.67
   0   3  24    0.55    0.55
   0   3  24    0.82    1.18
   0   3  25   -0.35    0.45
   0   3  25    0.00    0.67
   0   3  26    0.27    0.81
   0   4 -24    0.80    0.45
   0   4 -23    2.14    1.65
   0   4 -22    1.03    1.03
   0  -4  22    3.61    1.39
   0  -4  21    4.60    2.14
   0   4 -21    4.65    2.13
   0  -4  21    4.91    2.27
   0   4 -20    5.85    2.82
   0  -4  20    6.14    2.58
   0  -4  20    6.96    2.72
   0  -4  19   24.03    5.08
   0   4 -19   23.57    5.83
   0  -4  19   27.05    5.52
   0  -4  19   23.16    5.18
   0   4 -18    0.42    1.33
   0  -4  18    1.18    0.81
   0  -4  18   -0.54    0.83
   0  -4  18    0.89    1.38
   0  -4  17   16.43    4.49
   0   4 -17   14.88    4.41
   0  -4  17   15.21    4.21
   0   4 -17   15.75    4.93
   0  -4  17   19.14    4.72
   0   4 -16   66.11    9.62
   0  -4  16   67.28    8.71
   0   4 -16   60.10    8.81
   0  -4  16   71.95    8.93
   0  -4  16   65.12    8.57
   0  -4  15    7.82    2.95
   0   4 -15    6.66    2.92
   0  -4  15    8.22    3.38
   0   4 -15    5.36    2.46
   0  -4  15    5.89    5.54
   0  -4  15    7.28    2.21
   0   4 -14   75.01    9.84
   0   4 -14   76.94   15.20
   0  -4  14   68.93   17.68
   0  -4  14   78.36    8.94
   0  -4  14   87.58    9.34
   0  -4  14   77.22    8.81
   0   4 -14   79.61    9.70
   0  -4  13  440.90   19.68
   0   4 -13  423.23   22.99
   0  -4  13  420.43   19.81
   0   4 -13  433.37   34.78
   0   4 -12  257.99   25.58
   0   4 -11  106.45   15.63
   0   4 -10   24.42    7.04
   0   4  -9    9.40    3.84
   0   4  -8   20.18    5.53
   0   4  -7  531.56   27.50
   0   4  -6  104.77   11.14
   0   4  -5  247.02   16.70
   0  -4   5  275.18   18.58
   0  -4   4   14.42    4.25
   0  -4   3   53.19    8.20
   0  -4   2   51.86    7.61
   0  -4   1   25.55    5.91
   0  -4   1   23.61    5.22
   0  -4   1   23.14    5.23
   0  -4   1   21.42    4.42
   0  -4   0    9.66    3.56
   0  -4   0   10.15    3.30
   0  -4   0    9.73    3.38
   0  -4   0    9.90    3.02
   0  -4   0   14.63    4.64
   0  -4  -1  791.04   29.37
   0  -4  -1  863.42   30.79
   0  -4  -1  708.87   26.22
   0  -4  -1  727.24   22.29
   0  -4  -1  824.61   26.48
   0  -4  -1  828.44   29.12
   0  -4  -1  943.11   35.17
   0  -4  -2    3.34    2.17
   0  -4  -2    3.23    2.11
   0  -4  -2    2.20    1.64
   0  -4  -2    4.61    1.98
   0  -4  -2    3.78    2.20
   0  -4  -2    2.16    1.37
   0  -4  -2    4.39    2.16
   0  -4  -2    2.16    1.05
   0  -4  -3 1067.56   31.34
   0  -4  -3 1098.81   38.05
   0  -4  -3 1143.03   32.96
   0  -4  -3 1087.22   32.11
   0  -4  -3 1036.81   32.94
   0  -4  -3 1121.41   30.25
   0  -4  -3 1056.73   28.19
   0  -4  -3 1115.13   29.29
   0  -4  -3 1160.98   31.73
   0  -4  -4    1.15    1.24
   0  -4  -4    3.15    1.75
   0  -4  -4    4.05    2.11
   0  -4  -4    2.87    1.59
   0  -4  -4    4.28    1.34
   0  -4  -4    2.20    1.59
   0  -4  -4    2.21    2.19
   0  -4  -4    3.14    2.07
   0  -4  -4    1.36    1.23
   0  -4  -4    2.26    1.11
   0  -4  -5    5.71    2.10
   0  -4  -5    7.33    3.09
   0  -4  -5    9.20    3.52
   0  -4  -5    6.43    2.79
   0  -4  -5    7.57    3.22
   0  -4  -5    6.77    2.13
   0  -4  -5    9.86    3.88
   0  -4  -5    5.83    2.07
   0  -4  -5    8.32    2.80
   0  -4  -6   51.26    9.70
   0  -4  -6   46.36    8.82
   0  -4  -6   44.95    6.33
   0  -4  -6   43.39    5.18
   0  -4  -6   52.40    7.95
   0  -4  -6   52.26    9.92
   0  -4  -6   46.99    7.81
   0  -4  -6   46.41    6.37
   0  -4  -6   43.80    7.91
   0  -4  -7    0.66    2.06
   0  -4  -7    0.18    0.81
   0  -4  -7    2.96    2.82
   0  -4  -7    1.00    1.81
   0  -4  -7    0.98    1.01
   0  -4  -7    0.38    0.57
   0  -4  -8   72.16    7.16
   0  -4  -8   81.99   11.39
   0  -4  -8   86.18   14.89
   0  -4  -8   69.11   11.19
   0  -4  -8   79.68   13.47
   0  -4  -9   40.01   10.35
   0  -4  -9   42.26    8.74
   0  -4  -9   35.99    8.17
   0  -4  -9   44.79   11.75
   0  -4 -10    9.68    5.74
   0  -4 -10    9.94    4.40
   0  -4 -10    9.51    6.17
   0  -4 -10    9.40    4.23
   0  -4 -11  487.70   39.46
   0  -4 -11  550.94   35.15
   0  -4 -12  146.34   19.74
   0  -4 -12  201.64   22.46
   0  -4 -12  161.36   23.90
   0  -4 -13   76.39   15.03
   0  -4 -13   57.68   13.15
   0  -4 -13   59.72   15.09
   0  -4 -14  191.09   28.81
   0  -4 -14  168.42   24.08
   0  -4 -14  232.08   27.11
   0  -4 -15   18.38    4.63
   0  -4 -15   18.12    8.86
   0  -4 -15   20.95    9.69
   0  -4 -16  123.69   24.99
   0  -4 -16  113.68   22.17
   0  -4 -16  120.31   12.25
   0   4  17   10.52    3.04
   0  -4 -17   10.71    6.31
   0  -4 -17   12.30    3.84
   0  -4 -17    0.42    0.98
   0   4  18   12.58    6.33
   0  -4 -18    4.97    4.51
   0  -4 -18   13.73    3.80
   0  -4 -18    7.70    3.58
   0   4  19   30.07    5.13
   0  -4 -19   28.57    6.57
   0   4  20    0.05    1.47
   0   4  20    0.32    0.43
   0  -4 -20   -0.37    1.84
   0   4  21   15.72    4.00
   0  -4 -21   12.88    4.54
   0   4  21   12.72    3.55
   0   4  22   56.70    7.52
   0   4  22   61.48    7.31
   0   4  23    7.54    3.55
   0   4  23    9.37    3.13
   0   4  23    5.93    2.25
   0   4  24    0.57    0.34
   0   4  24    1.89    1.71
   0   4  25    0.89    0.46
   0   4  25    0.95    0.85
   0   4  26    2.16    1.32
   0   5 -23    2.28    1.36
   0   5 -22    1.65    1.12
   0   5 -21    3.32    1.78
   0   5 -20    0.04    0.50
   0  -5  20   -0.26    0.32
   0  -5  20    0.44    0.61
   0  -5  19   13.76    4.64
   0   5 -19    8.73    3.06
   0  -5  19   10.00    3.18
   0  -5  18    0.04    1.12
   0   5 -18    0.20    0.80
   0  -5  18    0.13    0.46
   0   5 -17   11.33    3.94
   0  -5  17   16.14    3.77
   0  -5  17   12.76    3.66
   0  -5  17   11.53    3.80
   0   5 -17   12.97    4.65
   0   5 -16    0.74    1.69
   0  -5  16    0.17    1.08
   0  -5  16   -0.10    0.31
   0   5 -16   -0.38    1.69
   0  -5  16    2.59    1.38
   0  -5  15   -0.75    1.78
   0  -5  15   -0.06    0.27
   0  -5  15   -1.57    1.30
   0  -5  15   -0.11    0.35
   0   5 -15    0.47    0.94
   0   5 -15   -0.27    0.82
   0   5 -14    4.37    2.71
   0  -5  14    4.80    1.96
   0   5 -14    2.36    1.76
   0  -5  14    1.75    2.35
   0  -5  14    3.06    1.70
   0  -5  14    2.88    2.19
   0  -5  13   17.91    4.23
   0  -5  13   18.02    4.03
   0   5 -13   20.57    5.04
   0  -5  13   18.07    4.04
   0  -5  13   21.98   11.52
   0   5 -13   13.07    3.99
   0   5 -13   18.93    5.57
   0   5 -12   24.00    5.54
   0  -5  12   17.87    8.31
   0  -5  12   21.12    4.62
   0  -5  12   22.29    4.17
   0   5 -12   21.69    5.51
   0   5 -12   25.73    7.64
   0   5 -11   -0.90    1.59
   0   5 -10    2.51    2.51
   0   5  -9    2.68    1.72
   0   5  -8    0.93    0.89
   0   5  -7    8.40    3.45
   0   5  -6    1.66    2.05
   0  -5   5    7.23    3.15
   0   5  -5    5.64    2.58
   0  -5   4   -0.58    1.36
   0  -5   3    0.63    0.84
   0  -5   3   -0.28    0.82
   0  -5   2    0.74    1.67
   0  -5   2    2.24    2.13
   0  -5   2    2.39    2.76
   0  -5   1    4.64    2.53
   0  -5   1    4.35    3.15
   0  -5   1    4.43    2.50
   0  -5   1    3.64    2.51
   0  -5   0    0.88    1.30
   0  -5   0    1.14    0.70
   0  -5   0    0.27    1.00
   0  -5   0    0.78    1.33
   0  -5   0    1.92    1.68
   0  -5  -1    7.99    2.78
   0  -5  -1    9.01    3.46
   0  -5  -1    7.13    3.31
   0  -5  -1    9.15    3.72
   0  -5  -1    8.15    3.04
   0  -5  -2    0.61    1.32
   0  -5  -2   -0.78    1.24
   0  -5  -2   -0.45    1.30
   0  -5  -2   -0.10    0.61
   0  -5  -2   -1.17    1.53
   0  -5  -2   -0.52    0.97
   0  -5  -2   -0.72    1.83
   0  -5  -3   -0.08    0.80
   0  -5  -3    0.26    1.73
   0  -5  -3   -0.18    1.28
   0  -5  -3   -0.28    1.17
   0  -5  -3   -0.44    1.06
   0  -5  -3    0.15    1.00
   0  -5  -3    0.19    0.96
   0  -5  -3    2.18    1.37
   0  -5  -3   -1.15    1.26
   0  -5  -3    0.56    1.57
   0  -5  -4    0.88    1.37
   0  -5  -4    1.26    1.30
   0  -5  -4   -0.63    1.25
   0  -5  -4    1.45    1.55
   0  -5  -4    1.52    0.60
   0  -5  -4    1.18    1.43
   0  -5  -4    1.55    1.44
   0  -5  -4    0.18    0.72
   0  -5  -4    1.08    1.51
   0  -5  -5    1.01    1.19
   0  -5  -5   -0.04    1.29
   0  -5  -5    1.31    1.99
   0  -5  -5   -1.13    1.54
   0  -5  -5   -0.05    0.38
   0  -5  -5    1.55    1.01
   0  -5  -5   -0.38    0.73
   0  -5  -5   -0.03    0.67
   0  -5  -5    0.60    0.24
   0  -5  -5    0.48    1.60
   0  -5  -6    1.36    1.69
   0  -5  -6    3.39    2.11
   0  -5  -6    1.92    1.66
   0  -5  -6    2.42    1.75
   0  -5  -6    0.78    0.28
   0  -5  -6    2.70    2.19
   0  -5  -6    1.83    1.73
   0  -5  -6    3.92    3.06
   0  -5  -6    1.81    1.16
   0  -5  -7    1.88    1.53
   0  -5  -7    3.02    1.90
   0  -5  -7    2.63    2.48
   0  -5  -7    3.05    2.22
   0  -5  -7    2.52    1.73
   0  -5  -7    2.90    1.45
   0  -5  -7    1.97    1.56
   0  -5  -7    2.53    2.15
   0  -5  -8    4.37    4.21
   0  -5  -8    8.74    2.83
   0  -5  -8    5.42    2.97
   0  -5  -8    6.05    3.48
   0  -5  -8    3.85    2.08
   0  -5  -9   19.91    7.50
   0  -5  -9   20.15    6.41
   0  -5  -9   19.02    8.28
   0  -5  -9   21.49    6.26
   0  -5 -10   13.60    5.59
   0  -5 -10   12.61    6.01
   0  -5 -10   16.50    7.10
   0  -5 -10   17.30    5.99
   0  -5 -11   -0.27    1.91
   0  -5 -11    0.19    2.79
   0  -5 -11   -0.30    1.68
   0  -5 -11   -1.07    1.40
   0  -5 -12    4.53    3.27
   0  -5 -12    3.80    2.43
   0  -5 -12    4.81    3.49
   0  -5 -13    2.71    3.27
   0  -5 -13    2.24    2.97
   0  -5 -13    4.53    4.20
   0  -5 -14    3.69    5.29
   0  -5 -14    2.96    3.28
   0  -5 -15    1.52    1.00
   0  -5 -15   -0.53    0.65
   0  -5 -15   -2.82    4.73
   0  -5 -16   14.53    8.67
   0  -5 -16   14.04    8.18
   0  -5 -16    7.57    2.80
   0  -5 -17   -0.69    1.12
   0  -5 -17   -0.72    2.68
   0  -5 -18    2.82    3.53
   0  -5 -18    1.10    1.14
   0  -5 -19    0.72    1.10
   0   5  20    0.43    0.95
   0  -5 -20    2.15    1.37
   0   5  21    1.80    1.23
   0   5  22   42.18    6.26
   0   5  23    5.82    2.14
   0   5  23    6.32    2.85
   0   5  24    5.18    2.31
   0   5  24    4.70    1.86
   0   5  25    1.96    1.30
   0   5  25    0.20    1.18
   0   5  26    1.88    1.10
   0   6 -23   18.25    3.02
   0   6 -22    0.89    1.00
   0   6 -21    0.89    0.89
   0   6 -20   29.25    5.48
   0   6 -19   41.70    6.86
   0  -6  19   45.05    6.50
   0  -6  19   40.65    6.26
   0  -6  18    1.25    1.02
   0   6 -18    1.34    1.41
   0  -6  18   -0.32    0.51
   0  -6  17   27.89    5.66
   0   6 -17   24.86    6.17
   0   6 -17   24.79    5.40
   0  -6  17   30.70    5.68
   0  -6  16    2.36    1.71
   0   6 -16    4.78    2.49
   0   6 -16    3.20    2.10
   0  -6  16    3.48    1.67
   0   6 -16    3.84    2.81
   0  -6  16    3.37    1.99
   0  -6  15   12.43    4.05
   0  -6  15   12.18    3.68
   0  -6  15    9.30    3.03
   0   6 -15    9.95    4.00
   0  -6  15    8.92    6.81
   0   6 -15   11.78    3.72
   0   6 -14   31.24    6.66
   0  -6  14   37.19    6.13
   0  -6  14   41.02    6.32
   0  -6  14   36.29   13.23
   0  -6  14   34.70    6.00
   0   6 -14   35.91    7.29
   0  -6  13    8.24    2.73
   0  -6  13    8.19    2.76
   0  -6  13    8.32    6.33
   0   6 -13    8.97    3.71
   0   6 -13    8.81    3.70
   0  -6  13    8.72    2.85
   0   6 -13    6.94    2.98
   0  -6  12  128.05   23.91
   0  -6  12  120.92   10.69
   0  -6  12  129.02   10.71
   0   6 -12  133.90   14.25
   0   6 -12  132.68   13.31
   0   6 -11    4.54    2.65
   0  -6  11    3.49    1.52
   0   6 -11    2.80    1.73
   0  -6  11    4.57    3.67
   0  -6  11    2.75    1.21
   0  -6  10    1.10    3.35
   0  -6   9   56.02   10.27
   0   6  -9   54.38   10.13
   0  -6   9   49.32   13.10
   0  -6   8   15.34    7.05
   0   6  -8   11.23    4.54
   0  -6   7   29.96    9.95
   0   6  -7   25.98    6.60
   0  -6   6    2.83    1.50
   0   6  -6    2.61    2.10
   0  -6   5  149.92   17.13
   0  -6   5  168.03   21.69
   0   6  -5  141.62   14.35
   0  -6   4  323.36   24.80
   0  -6   4  337.45   29.79
   0  -6   3  259.82   21.02
   0  -6   3  272.04   22.54
   0  -6   3  261.21   25.22
   0  -6   2  105.78   15.33
   0  -6   2  110.34   14.24
   0  -6   2  113.10   12.62
   0  -6   1  406.72   28.72
   0  -6   1  377.25   27.66
   0  -6   1  373.41   12.59
   0  -6   1  390.74   26.30
   0  -6   1  383.69   23.26
   0  -6   0   61.51   10.76
   0  -6   0   60.95    8.95
   0  -6   0   61.30   10.47
   0  -6   0   61.77   10.66
   0  -6   0   64.64   11.19
   0  -6  -1  486.82   28.67
   0  -6  -1  508.30   29.90
   0  -6  -1  502.67   27.26
   0  -6  -1  451.11   25.27
   0  -6  -1  476.72   28.95
   0  -6  -2    8.23    3.76
   0  -6  -2   12.36    4.96
   0  -6  -2    7.55    3.43
   0  -6  -2    9.45    2.96
   0  -6  -2    8.97    3.60
   0  -6  -2    9.12    3.62
   0  -6  -2    9.84    4.40
   0  -6  -3   -0.46    0.88
   0  -6  -3   -0.37    2.14
   0  -6  -3    0.18    0.49
   0  -6  -3    1.43    1.62
   0  -6  -3   -0.14    1.24
   0  -6  -3    0.43    1.12
   0  -6  -3    0.54    1.04
   0  -6  -3   -0.43    0.60
   0  -6  -3    0.04    1.07
   0  -6  -4    6.27    2.70
   0  -6  -4    5.22    2.50
   0  -6  -4    5.33    2.38
   0  -6  -4    4.17    2.66
   0  -6  -4    5.18    3.09
   0  -6  -4    5.97    2.84
   0  -6  -4    6.65    3.87
   0  -6  -4    3.99    2.79
   0  -6  -4    6.18    2.76
   0  -6  -5  705.28   27.96
   0  -6  -5  725.43   33.67
   0  -6  -5  691.73   33.92
   0  -6  -5  752.01   39.22
   0  -6  -5  680.97   29.57
   0  -6  -5  666.40   30.88
   0  -6  -5  696.76   35.70
   0  -6  -5  687.89   31.89
   0  -6  -5  716.81   32.34
   0  -6  -5  689.01   32.04
   0  -6  -6   64.13    9.86
   0  -6  -6   61.84   10.13
   0  -6  -6   62.23   11.49
   0  -6  -6   62.02   10.25
   0  -6  -6   66.20   10.21
   0  -6  -6   61.49    9.57
   0  -6  -6   61.32    9.65
   0  -6  -6   61.62    7.85
   0  -6  -6   68.07   12.64
   0  -6  -6   64.23   10.58
   0  -6  -6   64.22   10.14
   0  -6  -7  229.47   24.16
   0  -6  -7  235.12   19.02
   0  -6  -7  214.29   20.19
   0  -6  -7  228.11   23.40
   0  -6  -7  237.52   20.80
   0  -6  -7  227.86   20.44
   0  -6  -7  222.58   19.53
   0  -6  -7  233.07   18.54
   0  -6  -7  230.34   20.25
   0  -6  -7  219.17   13.65
   0  -6  -8  481.50   30.97
   0  -6  -8  466.61   36.61
   0  -6  -8  469.87   26.23
   0  -6  -8  437.43   29.90
   0  -6  -8  437.23   29.72
   0  -6  -8  454.43   34.99
   0  -6  -8  476.01   30.67
   0  -6  -9   97.54   17.84
   0  -6  -9   90.62   14.53
   0  -6  -9  105.59   14.59
   0  -6  -9  111.60   12.22
   0  -6  -9   96.36   16.86
   0  -6 -10   78.49   13.24
   0  -6 -10   67.56   14.61
   0  -6 -10   64.38   12.50
   0  -6 -10   78.88   16.38
   0  -6 -11   62.38   15.59
   0  -6 -11   60.06   14.82
   0  -6 -11   52.97   12.24
   0  -6 -11   72.01   13.26
   0  -6 -12   32.34   11.47
   0  -6 -12   37.44    9.70
   0  -6 -12   21.88    8.09
   0  -6 -13   14.53    7.75
   0  -6 -13   22.70    8.45
   0  -6 -13   13.62    6.54
   0  -6 -14   94.93   19.42
   0  -6 -14  128.95   11.64
   0  -6 -14  136.33   25.43
   0  -6 -15   10.06    6.51
   0  -6 -15    7.63    3.24
   0  -6 -15    5.35    4.85
   0  -6 -16    4.96    2.58
   0  -6 -16    5.29    5.92
   0  -6 -16    4.88    3.48
   0  -6 -17   12.79    9.16
   0  -6 -17    8.34    3.04
   0  -6 -17    9.81    6.69
   0  -6 -18   -1.51    4.90
   0  -6 -18   -1.32    3.36
   0   6  20    6.41    2.57
   0   6  21    2.16    1.51
   0   6  22    1.42    1.28
   0   6  23    6.51    2.25
   0   6  24   38.10    5.67
   0   6  25    2.75    1.55
   0   6  26    7.65    2.12
   0   6  26    9.05    2.69
   0   7 -22    1.17    0.67
   0  -7  21    3.77    1.79
   0   7 -21    1.18    0.48
   0   7 -20    7.12    2.21
   0   7 -19    1.63    1.81
   0   7 -18    0.69    1.13
   0   7 -17   -0.96    0.93
   0  -7  17   -0.48    1.06
   0   7 -17    1.19    1.37
   0   7 -17   -1.40    1.79
   0  -7  16    3.27    1.82
   0   7 -16    4.96    2.28
   0   7 -16    3.76    3.13
   0   7 -16    3.21    1.98
   0  -7  15    1.70    0.40
   0   7 -15    1.14    1.07
   0   7 -15    1.31    1.54
   0  -7  14   -0.32    0.73
   0  -7  14   -2.10    2.78
   0   7 -14    0.10    1.47
   0   7 -14    0.29    1.22
   0   7 -13    1.52    1.36
   0  -7  13    1.95    1.17
   0   7 -13    3.25    2.77
   0   7 -13    2.63    1.86
   0  -7  13    2.27    2.88
   0   7 -12    4.36    2.84
   0   7 -12    3.29    3.09
   0  -7  12    2.28    3.77
   0  -7  12    4.06    2.18
   0  -7  12    5.46    4.47
   0  -7  12    3.77    2.17
   0   7 -11   11.40    4.22
   0  -7  11   14.87    8.81
   0   7 -11    9.34    4.10
   0  -7  11   10.93    2.85
   0  -7  11   10.61    3.81
   0   7 -10    0.22    0.38
   0  -7  10    0.11    4.19
   0  -7  10    0.56    1.13
   0   7 -10    0.48    1.37
   0  -7   9   -0.61    1.73
   0  -7   9    2.10    3.66
   0   7  -9   -0.65    1.53
   0  -7   8    1.34    1.82
   0  -7   8    0.05    2.34
   0  -7   7    5.17    2.93
   0  -7   6   -0.84    3.52
   0   7  -5    6.71    3.51
   0  -7   5    8.23    3.29
   0  -7   5    8.31    3.81
   0  -7   5    8.17    4.15
   0  -7   4    4.59    2.79
   0  -7   4    3.87    2.39
   0  -7   4    3.64    2.45
   0  -7   3   10.38    4.34
   0  -7   3    9.82    4.91
   0  -7   3    9.49    3.94
   0  -7   3   10.32    5.32
   0  -7   2    6.95    3.78
   0  -7   2    7.20    3.93
   0  -7   2    7.69    4.89
   0  -7   2    7.41    3.64
   0  -7   1   -0.35    3.63
   0  -7   1    0.27    2.16
   0  -7   1    1.26    2.49
   0  -7   1    0.25    1.49
   0  -7   0    3.01    1.38
   0  -7   0    3.08    2.61
   0  -7   0    1.61    1.92
   0  -7   0    1.79    1.45
   0  -7   0    2.87    1.84
   0  -7  -1    9.78    3.30
   0  -7  -1    9.29    5.07
   0  -7  -1   10.08    4.39
   0  -7  -1    8.55    4.03
   0  -7  -1   10.82    4.28
   0  -7  -2    1.48    2.24
   0  -7  -2    2.60    2.18
   0  -7  -2    0.10    1.72
   0  -7  -2    0.52    0.89
   0  -7  -2    1.64    1.16
   0  -7  -2    2.32    2.12
   0  -7  -2    1.16    1.22
   0  -7  -3   -1.05    2.01
   0  -7  -3   -0.49    1.14
   0  -7  -3   -0.65    2.53
   0  -7  -3   -0.36    0.98
   0  -7  -3    1.00    2.03
   0  -7  -3    2.21    2.69
   0  -7  -3   -0.23    1.22
   0  -7  -3   -0.34    1.02
   0  -7  -3   -2.04    2.80
   0  -7  -3    0.63    1.64
   0  -7  -4    5.55    2.73
   0  -7  -4    9.16    3.88
   0  -7  -4    5.58    3.44
   0  -7  -4   12.50    4.63
   0  -7  -4    7.54    3.87
   0  -7  -4    4.37    2.62
   0  -7  -4    5.99    3.33
   0  -7  -4    5.88    2.28
   0  -7  -4    7.48    4.27
   0  -7  -5    7.60    3.86
   0  -7  -5    6.48    3.08
   0  -7  -5    6.96    3.36
   0  -7  -5    3.26    1.93
   0  -7  -5    5.59    3.82
   0  -7  -5    4.55    2.73
   0  -7  -5    6.05    2.82
   0  -7  -5    5.56    3.34
   0  -7  -5    4.84    2.72
   0  -7  -5    4.40    2.15
   0  -7  -6   16.62    6.62
   0  -7  -6   15.74    4.83
   0  -7  -6   16.06    5.67
   0  -7  -6   15.20    5.31
   0  -7  -6   15.23    6.18
   0  -7  -6   17.40    6.03
   0  -7  -6   16.55    5.44
   0  -7  -6   17.48    4.61
   0  -7  -6   14.92    5.05
   0  -7  -6   16.93    5.36
   0  -7  -6   15.96    5.59
   0  -7  -7    5.78    3.14
   0  -7  -7    7.08    3.60
   0  -7  -7    6.72    2.90
   0  -7  -7    5.80    3.10
   0  -7  -7    6.80    3.62
   0  -7  -7    5.72    3.45
   0  -7  -7    6.45    3.16
   0  -7  -7    6.42    3.18
   0  -7  -7    6.01    2.99
   0  -7  -7    6.78    3.37
   0  -7  -7    7.34    4.50
   0  -7  -8   13.58    5.06
   0  -7  -8   10.19    5.69
   0  -7  -8   10.66    5.63
   0  -7  -8   11.95    5.16
   0  -7  -8    9.33    4.05
   0  -7  -8   11.46    4.95
   0  -7  -8    9.46    4.25
   0  -7  -9   67.59   14.66
   0  -7  -9   79.60   13.20
   0  -7  -9   76.26   11.52
   0  -7  -9   76.10   16.00
   0  -7  -9   74.17   13.20
   0  -7  -9   70.19   13.21
   0  -7 -10   17.85    6.89
   0  -7 -10   15.64    7.51
   0  -7 -10   15.86    6.63
   0  -7 -10   16.74    7.88
   0  -7 -10   17.26    6.36
   0  -7 -11    2.65    2.65
   0  -7 -11    1.26    1.97
   0  -7 -11    2.67    4.83
   0  -7 -11    4.83    4.12
   0  -7 -11    2.11    2.66
   0  -7 -12    5.72    4.58
   0  -7 -12    4.70    4.43
   0  -7 -12    1.93    2.25
   0  -7 -12    5.84    4.19
   0  -7 -12    3.63    5.16
   0  -7 -13   -0.35    1.85
   0  -7 -13    2.19    2.86
   0  -7 -13    0.76    3.03
   0  -7 -14   16.40    8.72
   0  -7 -14   11.97    7.25
   0  -7 -14   16.95    8.57
   0  -7 -15   25.20   10.47
   0  -7 -15   32.54   13.64
   0  -7 -15   22.27   10.02
   0  -7 -16   12.72    7.63
   0  -7 -16   11.33    7.97
   0  -7 -16   14.88   10.59
   0  -7 -17    7.37    9.15
   0  -7 -17    2.32    4.41
   0   7  24   -0.04    0.24
   0   7  25    0.90    1.13
   0  -8  22   -0.52    0.70
   0  -8  21    7.47    2.16
   0   8 -21    7.25    2.30
   0   8 -20   49.37    5.97
   0  -8  20   52.65    6.93
   0   8 -19    4.29    2.04
   0   8 -18   -0.13    1.36
   0   8 -17    6.16    3.41
   0   8 -17   10.67    3.10
   0   8 -17   13.62    4.47
   0   8 -16    4.06    2.60
   0   8 -16    4.44    2.65
   0   8 -16    4.42    2.57
   0   8 -15   13.07    3.81
   0   8 -15   12.53    4.33
   0  -8  14    5.51    2.43
   0   8 -14    6.96    3.18
   0   8 -14    2.89    2.03
   0  -8  13   35.25   13.79
   0   8 -13   25.80    6.08
   0   8 -13   31.43    7.40
   0   8 -13   38.31    8.31
   0  -8  13   33.96    5.78
   0   8 -12    2.70    1.50
   0  -8  12    6.37    6.11
   0   8 -12    4.77    2.90
   0  -8  12    1.70    1.12
   0  -8  12    3.33    1.78
   0  -8  11    4.65    4.48
   0   8 -11    6.82    3.65
   0  -8  11    6.79    2.39
   0  -8  11    0.04    1.26
   0  -8  11    5.90    4.92
   0   8 -11    7.49    3.80
   0  -8  10   -0.23    1.18
   0  -8  10    0.95    1.16
   0   8 -10   -0.80    1.09
   0  -8  10    0.35    2.98
   0   8 -10    0.44    0.95
   0  -8   9   92.06   20.48
   0   8  -9   83.18   11.28
   0   8  -9   81.07   10.77
   0  -8   9   86.78   18.32
   0  -8   8   94.50   15.62
   0  -8   8   95.84   20.50
   0   8  -8   93.54   11.49
   0  -8   8   81.44   17.61
   0   8  -8   88.09   10.82
   0  -8   7   20.27    6.92
   0  -8   7   20.84    9.17
   0  -8   7   19.59    8.09
   0  -8   6   -0.27    2.35
   0  -8   6    0.99    1.59
   0  -8   6    1.40    2.73
   0  -8   5  149.30   22.43
   0  -8   5  154.23   23.44
   0  -8   4    6.36    4.59
   0  -8   4    7.30    4.45
   0  -8   4    3.44    3.85
   0  -8   3   89.15   16.76
   0  -8   3   80.88   15.46
   0  -8   3   80.96   15.01
   0  -8   3   92.79   13.45
   0  -8   2    1.59    3.24
   0  -8   2    0.22    2.45
   0  -8   2    3.59    7.06
   0  -8   2    1.12    2.14
   0  -8   1  161.60   21.39
   0  -8   1  172.85   18.09
   0  -8   1  165.52   20.91
   0  -8   1  167.80   22.43
   0  -8   0  434.65   34.46
   0  -8   0  450.99   29.54
   0  -8   0  492.16   36.67
   0  -8   0  471.65   35.17
   0  -8  -1  384.60   27.70
   0  -8  -1  417.18   32.81
   0  -8  -1  414.13   32.65
   0  -8  -1  383.53   29.83
   0  -8  -1  409.54   31.80
   0  -8  -2   40.15    9.61
   0  -8  -2   45.37   10.26
   0  -8  -2   40.13   10.41
   0  -8  -2   41.57    9.42
   0  -8  -2   39.18   10.00
   0  -8  -2   37.49    7.67
   0  -8  -3   91.85    9.95
   0  -8  -3   98.65   14.76
   0  -8  -3   92.92   12.43
   0  -8  -3   97.56   15.62
   0  -8  -3   91.98   14.54
   0  -8  -3   88.36   14.13
   0  -8  -3   89.98   15.21
   0  -8  -4   33.74    8.17
   0  -8  -4   39.39    9.45
   0  -8  -4   36.47    9.69
   0  -8  -4   43.76   10.43
   0  -8  -4   33.56    8.84
   0  -8  -4   38.35    6.94
   0  -8  -4   35.33    8.75
   0  -8  -4   34.28    7.61
   0  -8  -5   50.16    9.69
   0  -8  -5   51.44   10.87
   0  -8  -5   66.12   13.69
   0  -8  -5   54.27   11.08
   0  -8  -5   48.29   11.35
   0  -8  -5   52.29   10.73
   0  -8  -5   51.55    8.66
   0  -8  -5   51.43   11.91
   0  -8  -6   43.90   11.48
   0  -8  -6   41.63    9.78
   0  -8  -6   40.08    9.94
   0  -8  -6   47.61   10.93
   0  -8  -6   47.86   10.35
   0  -8  -6   52.25   11.28
   0  -8  -6   52.12    9.04
   0  -8  -6   48.01    9.69
   0  -8  -6   46.40    9.83
   0  -8  -6   43.89    8.72
   0  -8  -7   27.47    7.51
   0  -8  -7   29.17    7.25
   0  -8  -7   28.29    9.20
   0  -8  -7   27.56    7.72
   0  -8  -7   27.32    8.31
   0  -8  -7   29.11    8.52
   0  -8  -7   29.88    8.12
   0  -8  -7   33.10    9.45
   0  -8  -7   24.40    8.10
   0  -8  -8   49.06   12.00
   0  -8  -8   49.03   12.53
   0  -8  -8   59.21   11.49
   0  -8  -8   55.54   12.13
   0  -8  -8   60.44   11.34
   0  -8  -8   56.44   11.92
   0  -8  -8   56.54   11.78
   0  -8  -8   58.82   11.67
   0  -8  -9  301.84   32.00
   0  -8  -9  314.28   28.93
   0  -8  -9  344.54   28.75
   0  -8  -9  334.02   29.91
   0  -8  -9  314.32   33.57
   0  -8  -9  308.61   29.08
   0  -8  -9  332.52   26.94
   0  -8 -10    3.63    3.96
   0  -8 -10    1.65    3.51
   0  -8 -10    3.25    1.97
   0  -8 -10    3.54    5.15
   0  -8 -10    1.27    0.82
   0  -8 -11    0.54    2.44
   0  -8 -11    0.25    1.17
   0  -8 -11    0.39    2.57
   0  -8 -11   -1.74    2.79
   0  -8 -11   -0.21    0.99
   0  -8 -12   24.04   10.56
   0  -8 -12   19.46    8.08
   0  -8 -12   25.52   10.69
   0  -8 -12   27.67    9.41
   0  -8 -13   60.19   15.04
   0  -8 -13   37.73   12.18
   0  -8 -13   59.78   16.83
   0  -8 -14    7.60    4.90
   0  -8 -14   16.85    8.67
   0  -8 -14   12.80    7.35
   0  -8 -15  101.93   21.48
   0  -8 -15  119.98   25.89
   0  -8 -15   99.44   21.50
   0  -8 -16   11.27    7.56
   0  -8 -16   17.82   10.19
   0  -8 -17    9.28    6.10
   0  -8 -17    8.66    6.97
   0   8  23   12.46    3.29
   0   8  24   10.07    2.60
   0   8  25    4.09    1.38
   0   9 -20   11.17    2.56
   0  -9  20   10.85    2.84
   0   9 -19    5.47    2.03
   0  -9  19    6.52    2.69
   0  -9  19   -0.29    1.15
   0   9 -18   -0.41    1.26
   0  -9  18    0.60    0.68
   0   9 -17    9.38    3.61
   0   9 -17    9.10    2.96
   0   9 -16    0.64    1.76
   0   9 -16   -1.55    0.56
   0   9 -16    1.39    1.44
   0   9 -15   -0.71    1.70
   0   9 -15   -0.63    1.11
   0   9 -15    0.02    1.10
   0   9 -14    6.95    3.07
   0   9 -14    6.75    3.17
   0   9 -13    2.61    1.42
   0   9 -13    3.59    2.66
   0   9 -13    1.33    1.81
   0   9 -12   10.34    4.33
   0   9 -12   10.84    3.97
   0  -9  12   10.05    7.06
   0  -9  11   -0.68    1.94
   0  -9  11    4.37    4.66
   0   9 -11    1.22    2.53
   0  -9  11   -1.44    0.78
   0   9 -11    0.06    1.54
   0  -9  10    2.85    3.32
   0   9 -10   -0.07    0.75
   0  -9  10    1.68    5.42
   0   9 -10   -0.29    1.32
   0  -9  10   -1.12    2.99
   0   9  -9    3.30    2.19
   0   9  -9    1.31    1.02
   0  -9   9    2.90    3.58
   0  -9   9    1.20    2.01
   0  -9   9    2.71    5.86
   0  -9   8   15.81    8.08
   0  -9   8   14.84    6.69
   0   9  -8   16.98    4.97
   0   9  -8   13.46    4.73
   0  -9   8    0.42    1.49
   0  -9   8   18.27    8.70
   0  -9   7   17.05    8.95
   0  -9   7   12.79    7.73
   0  -9   7    0.76    1.61
   0   9  -7   13.26    4.33
   0   9  -7   10.34    3.84
   0  -9   7   13.38    6.83
   0  -9   6   11.65    5.85
   0  -9   6   13.32    6.96
   0  -9   6   11.30    5.13
   0  -9   5    2.78    3.72
   0  -9   5    5.00    5.24
   0  -9   5    0.70    1.76
   0  -9   4    7.77    4.94
   0  -9   4    6.49    4.64
   0  -9   4    7.91    5.40
   0  -9   3    2.18    2.45
   0  -9   3    0.45    1.76
   0  -9   3    2.22    4.63
   0  -9   3    0.47    0.90
   0  -9   2    1.81    2.97
   0  -9   2    1.25    1.93
   0  -9   2    0.48    1.49
   0  -9   2    0.24    1.53
   0  -9   1   -0.64    2.33
   0  -9   1   -0.09    1.68
   0  -9   1    0.75    0.63
   0  -9   1    0.37    2.50
   0  -9   0    1.01    6.66
   0  -9   0    0.78    1.26
   0  -9   0    0.85    1.73
   0  -9   0    0.46    1.50
   0  -9   0    1.22    2.87
   0  -9  -1    8.35    5.30
   0  -9  -1    8.11    4.54
   0  -9  -1    9.37    5.00
   0  -9  -1    7.52    4.13
   0  -9  -1   10.26    5.76
   0  -9  -2   10.70    5.33
   0  -9  -2   10.64    5.32
   0  -9  -2   10.20    5.82
   0  -9  -2   10.26    4.93
   0  -9  -2   10.11    5.00
   0  -9  -3    0.21    1.66
   0  -9  -3    0.88    2.57
   0  -9  -3    0.41    0.76
   0  -9  -3    1.86    2.66
   0  -9  -3    2.56    3.07
   0  -9  -4    7.82    4.50
   0  -9  -4    4.14    3.78
   0  -9  -4    5.24    3.16
   0  -9  -4    7.17    4.00
   0  -9  -4    5.68    3.45
   0  -9  -5    9.59    5.62
   0  -9  -5    9.44    4.29
   0  -9  -5    7.78    4.54
   0  -9  -5    6.19    4.76
   0  -9  -5    6.41    4.67
   0  -9  -5    5.79    3.77
   0  -9  -6    4.06    4.54
   0  -9  -6    6.57    4.64
   0  -9  -6    2.44    2.32
   0  -9  -6    4.32    4.23
   0  -9  -6    4.58    2.41
   0  -9  -6    4.53    3.37
   0  -9  -6    3.62    3.81
   0  -9  -6    6.18    4.13
   0  -9  -7    3.01    2.73
   0  -9  -7    5.09    4.18
   0  -9  -7    2.75    2.44
   0  -9  -7    2.18    2.85
   0  -9  -7    2.77    1.91
   0  -9  -7    2.56    1.95
   0  -9  -7    2.49    2.40
   0  -9  -7    3.37    2.73
   0  -9  -8    5.12    3.88
   0  -9  -8    8.35    4.69
   0  -9  -8    7.70    4.69
   0  -9  -8    9.25    5.44
   0  -9  -8    7.14    5.48
   0  -9  -8    8.52    4.57
   0  -9  -8    7.40    4.22
   0  -9  -9   26.58    8.56
   0  -9  -9   30.72    9.59
   0  -9  -9   23.15    8.94
   0  -9  -9   27.34    9.82
   0  -9  -9   31.77    9.60
   0  -9  -9   26.21    8.24
   0  -9 -10    3.72    4.62
   0  -9 -10    6.00    4.50
   0  -9 -10    3.98    2.84
   0  -9 -10    7.67    5.19
   0  -9 -11    2.13    4.24
   0  -9 -11    4.65    4.45
   0  -9 -11    0.88    1.73
   0  -9 -12   10.36    6.98
   0  -9 -12    6.75    5.60
   0  -9 -12   11.63    6.47
   0  -9 -13   17.55    9.47
   0  -9 -13   11.00    6.52
   0  -9 -14   17.49    9.73
   0  -9 -14   15.83    8.70
   0  -9 -15   33.63   12.80
   0  -9 -15   44.66   16.10
   0  -9 -16   24.61   12.59
   0  -9 -16   18.98   10.36
   0   9  23    8.20    2.31
   0   9  24   27.58    4.03
   0  10 -19    6.13    1.74
   0 -10  19    6.89    2.31
   0  10 -18    2.77    1.48
   0 -10  18    0.10    0.30
   0 -10  18    3.04    1.82
   0 -10  17    3.64    2.44
   0  10 -17   11.53    3.12
   0  10 -17   10.48    3.37
   0 -10  17   11.90    3.72
   0  10 -16    7.20    3.06
   0  10 -16    6.07    2.90
   0  10 -16    5.79    1.83
   0 -10  16    2.78    1.90
   0  10 -15   10.89    3.34
   0  10 -15   11.25    4.00
   0  10 -15    8.42    3.22
   0  10 -14  313.17   22.12
   0  10 -14  311.42   20.13
   0  10 -13   -1.17    1.66
   0  10 -13   -1.71    1.56
   0  10 -13    0.19    0.44
   0  10 -12   89.85   11.97
   0  10 -12   90.88   12.52
   0  10 -11   90.69   11.91
   0  10 -11   90.00   12.58
   0  10 -10    0.59    2.04
   0 -10  10    0.01    1.86
   0  10 -10    1.32    1.51
   0 -10  10    3.19    4.90
   0  10  -9   12.29    4.66
   0 -10   9   17.31   10.14
   0  10  -9   13.11    4.96
   0 -10   9   19.62    9.50
   0 -10   8   93.49   22.70
   0 -10   8   92.81   17.95
   0 -10   8   85.51   19.47
   0  10  -8   84.81   11.58
   0  10  -8   82.70   11.61
   0 -10   8   54.89   11.77
   0  10  -7   65.66   10.04
   0 -10   7   76.70   18.53
   0 -10   7   76.39   16.09
   0  10  -7   72.84   10.42
   0 -10   7   81.76   21.25
   0 -10   6    5.43    2.44
   0 -10   6    8.69    5.91
   0 -10   6   22.03   10.51
   0 -10   6   16.50    8.31
   0 -10   6   16.08    7.37
   0  10  -6   16.46    4.87
   0  10  -5   39.79    7.26
   0 -10   5   46.61   12.66
   0 -10   5   54.47   16.12
   0 -10   5   51.54   15.09
   0 -10   5    2.95    3.25
   0 -10   4   35.60   12.67
   0 -10   4   32.21   10.53
   0 -10   4   41.94   13.64
   0 -10   3   13.75    7.19
   0 -10   3   11.07    6.55
   0 -10   3   14.25    7.25
   0 -10   2    2.58    0.67
   0 -10   2    4.76    3.53
   0 -10   2    5.30    3.86
   0 -10   2    3.66    3.78
   0 -10   1    4.04    2.13
   0 -10   1    7.62    4.78
   0 -10   1    8.22    5.17
   0 -10   1    6.90    3.72
   0 -10   0   91.00   17.16
   0 -10   0   94.84   18.38
   0 -10   0   97.55   18.42
   0 -10   0   86.50   18.01
   0 -10  -1   65.84   15.15
   0 -10  -1   64.53   14.84
   0 -10  -1   60.91   14.67
   0 -10  -1   62.56   14.05
   0 -10  -2   26.59    8.75
   0 -10  -2   31.59   10.50
   0 -10  -2   30.77   10.49
   0 -10  -2   26.10   10.11
   0 -10  -3    6.60    4.91
   0 -10  -3    7.77    4.49
   0 -10  -3    6.47    4.98
   0 -10  -3    7.49    5.08
   0 -10  -4   39.67   11.62
   0 -10  -4   34.54   10.19
   0 -10  -4   37.70   10.99
   0 -10  -4   39.37   11.47
   0 -10  -5    0.39    1.85
   0 -10  -5    0.62    1.30
   0 -10  -5    1.40    2.84
   0 -10  -5   -0.94    2.16
   0 -10  -6   26.44    9.38
   0 -10  -6   23.57    8.25
   0 -10  -6   23.84    8.80
   0 -10  -6   27.76    9.14
   0 -10  -6   23.84    8.79
   0 -10  -6   24.81    8.63
   0 -10  -7   43.56   11.69
   0 -10  -7   40.45   11.41
   0 -10  -7   42.38   11.93
   0 -10  -7   42.86   10.59
   0 -10  -7   41.83   11.17
   0 -10  -7   42.50   11.94
   0 -10  -7   41.79   11.07
   0 -10  -8  190.66   25.66
   0 -10  -8  168.99   22.48
   0 -10  -8  168.00   23.60
   0 -10  -8  178.65   23.45
   0 -10  -8  159.40   24.97
   0 -10  -8  155.10   23.68
   0 -10  -8  167.51   23.41
   0 -10  -9   38.65   11.13
   0 -10  -9   37.45   12.50
   0 -10  -9   43.23   12.64
   0 -10  -9   37.73   12.08
   0 -10  -9   51.21   12.75
   0 -10 -10    5.13    8.50
   0 -10 -10    2.67    3.40
   0 -10 -10    5.71    4.65
   0 -10 -11   21.89   10.01
   0 -10 -11   19.19    9.92
   0 -10 -11   30.51   10.66
   0 -10 -12    8.94    6.09
   0 -10 -12    7.58    6.34
   0 -10 -12   10.87    6.98
   0 -10 -13    1.85    3.61
   0 -10 -13    0.74    1.78
   0 -10 -14    5.32    5.46
   0 -10 -14    9.03    6.75
   0 -10 -15   51.74   17.23
   0 -10 -15   61.77   19.01
   0 -11  18    4.03    1.61
   0  11 -17   -0.18    0.60
   0 -11  17   -0.56    0.55
   0  11 -16   -0.03    0.88
   0  11 -16    0.94    0.98
   0 -11  16    2.51    1.87
   0  11 -16    2.38    1.58
   0 -11  16    1.14    0.89
   0 -11  15    1.23    1.63
   0  11 -15    1.47    0.63
   0  11 -15    0.64    0.92
   0  11 -15    1.81    1.00
   0 -11  15    1.95    0.73
   0 -11  14    6.61    3.09
   0  11 -14   18.19    4.74
   0  11 -14   14.06    3.85
   0 -11  14   18.51    4.94
   0 -11  13    1.85    1.91
   0  11 -13    5.76    2.72
   0  11 -13    8.60    3.63
   0  11 -12    9.48    4.19
   0 -11  12    1.49    1.67
   0 -11  12    1.97    1.10
   0  11 -12    6.49    3.79
   0  11 -12   11.31    4.41
   0 -11  11    1.58    2.16
   0  11 -11    1.26    1.49
   0  11 -11    3.40    2.44
   0 -11  11   -3.31    2.87
   0  11 -10   -0.08    0.31
   0 -11  10    3.60    2.66
   0 -11  10    1.21    3.41
   0  11 -10   -0.29    1.83
   0  11  -9   -0.75    0.92
   0 -11   9    0.28    1.84
   0  11  -9    1.41    1.58
   0  11  -8    9.73    4.01
   0  11  -8    9.57    4.30
   0 -11   8   20.40   11.91
   0 -11   8    1.45    7.10
   0 -11   8    6.11    2.84
   0 -11   8   14.16    8.79
   0 -11   7    4.84    3.70
   0  11  -7    0.50    0.90
   0 -11   7    0.78    1.73
   0 -11   7    2.25    4.02
   0 -11   7   -0.58    3.22
   0 -11   7    0.58    0.68
   0  11  -7    1.20    1.31
   0 -11   6   11.29    4.49
   0 -11   6   10.30    8.08
   0 -11   6    8.39    5.88
   0 -11   6   10.28    8.21
   0  11  -6    5.18    3.18
   0  11  -6    6.97    3.16
   0 -11   6    0.08    1.24
   0 -11   5    0.05    0.80
   0 -11   5   -0.66    2.77
   0 -11   5    1.07    3.26
   0 -11   5    3.70    6.20
   0  11  -5   -0.64    1.22
   0  11  -4    2.67    1.78
   0 -11   4    1.00    1.63
   0 -11   4    1.59    3.18
   0 -11   4    2.87    4.75
   0 -11   4    1.73    0.36
   0 -11   4    1.28    2.42
   0 -11   3   -0.26    1.34
   0 -11   3    0.71    1.07
   0 -11   3   -0.23    3.07
   0 -11   3    0.20    0.66
   0 -11   3    4.48    6.97
   0 -11   2   -0.49    1.88
   0 -11   2    0.39    2.80
   0 -11   2    1.38    2.53
   0 -11   2    1.40    3.15
   0 -11   2    0.79    1.32
   0 -11   1    0.52    1.42
   0 -11   1    0.94    1.95
   0 -11   1    1.25    3.84
   0 -11   1   -0.26    0.57
   0 -11   1    0.40    0.50
   0 -11   0    8.33    5.77
   0 -11   0   -0.03    1.26
   0 -11   0    8.43    5.25
   0 -11   0    8.13    5.99
   0 -11   0    6.30    3.95
   0 -11  -1    0.56    1.36
   0 -11  -1   -0.24    3.20
   0 -11  -1   -1.54    4.06
   0 -11  -1    1.73    2.17
   0 -11  -2   31.59   10.94
   0 -11  -2   38.72   12.27
   0 -11  -2   35.45   11.54
   0 -11  -3    9.92    6.26
   0 -11  -3   10.79    7.52
   0 -11  -3   10.32    5.72
   0 -11  -4    1.38    1.70
   0 -11  -4    1.08    3.36
   0 -11  -4    2.10    2.44
   0 -11  -5    8.39    6.18
   0 -11  -5    6.56    5.53
   0 -11  -5    6.62    4.38
   0 -11  -6    5.07    4.74
   0 -11  -6    2.37    2.86
   0 -11  -6    5.13    3.62
   0 -11  -6    9.39    5.49
   0 -11  -6    3.86    3.48
   0 -11  -7    4.00    5.43
   0 -11  -7    1.88    1.47
   0 -11  -7    1.59    3.26
   0 -11  -7    2.80    3.13
   0 -11  -8    1.86    0.92
   0 -11  -8   -0.61    3.03
   0 -11  -8    3.42    3.65
   0 -11  -9    0.95    1.38
   0 -11  -9    1.19    2.11
   0 -11  -9    1.31    2.89
   0 -11 -10    6.26    6.01
   0 -11 -10   11.69    6.71
   0 -11 -11   -0.49    1.28
   0 -11 -11    2.53    3.47
   0 -11 -12    4.48    5.12
   0 -11 -12    4.10    4.41
   0 -11 -13    5.52    6.24
   0 -11 -14    8.03    8.00
   0 -12  17    0.50    0.81
   0 -12  16    2.07    1.63
   0  12 -16    1.56    1.05
   0  12 -15    2.02    1.39
   0  12 -15    1.97    1.24
   0  12 -15    1.75    1.28
   0 -12  15    3.63    2.16
   0  12 -14   25.90    5.68
   0  12 -14   25.90    4.53
   0 -12  14   27.08    5.98
   0  12 -14   19.56    4.55
   0 -12  13   -0.16    1.07
   0  12 -13   -1.33    0.71
   0  12 -13    0.77    1.66
   0 -12  13   -0.82    0.29
   0  12 -12   10.71    4.09
   0 -12  12   13.59    4.04
   0 -12  12    4.89    3.12
   0  12 -12   11.96    4.15
   0  12 -11    2.39    1.44
   0 -12  11    0.87    1.11
   0  12 -11    5.29    2.53
   0 -12  11    4.61    2.69
   0 -12  10    6.20    3.22
   0  12 -10   17.05    5.28
   0 -12  10    0.89    3.50
   0 -12  10   15.03    4.90
   0  12 -10   16.88    5.25
   0 -12   9    1.11    1.87
   0 -12   9    4.49    4.19
   0 -12   9    1.08    1.45
   0  12  -9    0.09    1.55
   0  12  -9    1.93    2.08
   0 -12   8    6.49    4.02
   0  12  -8    8.35    3.67
   0  12  -8    8.26    3.72
   0 -12   8    1.81    1.48
   0 -12   8    1.45    3.63
   0 -12   7    4.42    3.00
   0  12  -7    5.80    3.31
   0  12  -7    4.62    2.50
   0  12  -6   72.48   11.01
   0 -12   6   74.84   10.98
   0 -12   6  102.32   23.50
   0 -12   6   96.19   23.65
   0  12  -6   99.88   13.23
   0 -12   6   82.77   19.03
   0 -12   5    9.36    3.97
   0  12  -5   11.55    4.30
   0 -12   5   12.32    7.11
   0 -12   5   15.21    9.32
   0  12  -5   10.07    3.99
   0 -12   5   14.07    8.38
   0  12  -4   95.79   11.68
   0 -12   4  106.66   21.58
   0 -12   4  110.52   12.77
   0 -12   4  117.28   24.80
   0 -12   4  109.78   24.31
   0 -12   3    0.27    2.48
   0 -12   3   28.04   11.76
   0 -12   3   33.50    6.81
   0 -12   3   34.97   13.87
   0 -12   3   26.99   10.86
   0 -12   2    0.49    1.20
   0 -12   2    4.80    4.51
   0 -12   2    0.05    1.18
   0 -12   2   -0.20    1.14
   0 -12   2    0.12    2.59
   0 -12   1   -0.77    1.62
   0 -12   1    1.13    7.57
   0 -12   1    0.03    1.70
   0 -12   1   -0.14    0.76
   0 -12   1   -1.28    3.15
   0 -12   0    2.57    1.67
   0 -12   0    3.27    3.46
   0 -12   0    2.90    1.86
   0 -12  -1   69.81   17.63
   0 -12  -1   65.39   16.51
   0 -12  -1   59.49    8.97
   0 -12  -2    2.32    1.74
   0 -12  -2    0.56    1.72
   0 -12  -2    1.31    2.94
   0 -12  -3   77.88   18.05
   0 -12  -3   83.49   20.09
   0 -12  -4   -0.65    1.92
   0 -12  -4    1.72    5.12
   0 -12  -5    0.75    2.45
   0 -12  -5    0.80    1.73
   0 -12  -6    5.28    5.07
   0 -12  -6    2.78    4.25
   0 -12  -7    1.30    1.04
   0 -12  -7    1.05    1.32
   0 -12  -8   45.34   13.19
   0 -12  -9  477.40   43.90
   0 -12 -10  138.90   26.58
   0 -12 -11   66.13   18.70
   0 -12 -12   -1.77    3.12
   0 -13  16    1.29    0.62
   0  13 -15    0.51    0.42
   0  13 -15   -0.28    0.88
   0 -13  14    5.33    2.38
   0  13 -14    5.55    2.30
   0  13 -14    4.04    1.99
   0  13 -13    0.70    1.46
   0  13 -13   -0.67    0.76
   0 -13  13   -0.20    1.33
   0 -13  12    1.33    1.22
   0  13 -12    1.23    1.73
   0  13 -12    1.49    1.38
   0  13 -11   -1.19    1.57
   0 -13  11    1.06    1.55
   0  13 -11    0.41    0.92
   0  13 -11    0.13    0.89
   0 -13  10    2.28    1.92
   0  13 -10    1.31    1.76
   0  13 -10    0.91    2.05
   0  13  -9    1.14    1.11
   0 -13   9    0.75    1.59
   0  13  -9    1.31    1.65
   0 -13   8    0.38    1.15
   0  13  -8    1.39    1.44
   0 -13   7    4.46    2.51
   0  13  -7    3.36    2.09
   0  13  -7    4.51    2.76
   0  13  -6   -0.10    1.12
   0  13  -6    1.01    1.40
   0 -13   6    0.43    1.60
   0 -13   5    0.20    1.62
   0  13  -5    0.95    1.56
   0  13  -5    0.70    1.14
   0 -13   5    0.62    1.60
   0  13  -4    3.86    3.14
   0 -13   4    3.99    2.32
   0 -13   4    6.82    7.67
   0 -13   4    2.72    4.11
   0 -13   4    4.37    6.02
   0 -13   3   -2.45    4.51
   0 -13   3    1.77    2.75
   0 -13   3    2.20    3.91
   0 -13   3    0.08    3.26
   0 -13   2    6.19    4.28
   0 -13   2    6.47    3.25
   0 -13   2   11.34    7.89
   0 -13   1    3.14    3.53
   0 -13   1    0.73    2.17
   0 -13   1    0.13    0.54
   0 -13   0    4.29    5.53
   0 -13   0    4.50    4.42
   0 -13   0    4.08    2.65
   0 -13  -1    2.58    3.67
   0 -13  -1    1.86    1.61
   0 -13  -1    1.35    2.04
   0 -13  -2   34.89   12.23
   0 -13  -2   34.17   13.16
   0 -13  -3   19.73    9.74
   0 -13  -3   20.17    9.87
   0 -13  -4   -1.99    4.23
   0 -13  -4   -1.24    4.03
   0 -13  -5   31.58   14.67
   0 -13  -5    2.45    2.36
   0 -13  -6   -1.06    2.31
   0 -13  -6    0.60    2.61
   0 -13  -7   -0.93    3.20
   0 -13  -8   10.65    6.27
   0 -13  -9   23.91   10.55
   0 -14  15   -1.10    0.84
   0 -14  14    0.59    0.61
   0  14 -14    1.07    1.13
   0  14 -14   -0.13    0.74
   0  14 -13   76.76    7.95
   0 -14  13   91.40    9.78
   0  14 -13   81.94    8.96
   0  14 -12   34.01    5.79
   0  14 -12   43.98    7.06
   0 -14  12   46.85    7.49
   0  14 -11    1.57    1.36
   0  14 -11    3.39    1.95
   0 -14  11    1.98    2.15
   0  14 -10    1.21    1.66
   0  14 -10   -1.06    1.91
   0  14 -10    1.21    2.21
   0 -14  10    0.99    1.53
   0  14  -9    5.30    3.04
   0 -14   9    2.01    1.92
   0  14  -9    1.19    0.47
   0  14  -8    1.85    0.96
   0 -14   8    1.53    1.32
   0  14  -8    0.87    1.71
   0 -14   7    4.29    2.99
   0  14  -7    2.86    1.55
   0  14  -7    3.43    2.18
   0 -14   6    7.92    3.70
   0  14  -6    5.59    3.40
   0 -14   5    8.96    4.09
   0  14  -5    7.56    3.61
   0  14  -4   56.35    9.40
   0 -14   4   72.25   11.17
   0 -14   3    5.63    2.68
   0  14  -3    2.70    2.00
   0 -14   2   56.95    9.55
   0 -14   1  251.71   20.44
   0 -14   0  137.48   15.82
   0 -14   0  133.79   27.07
   0 -14  -1   14.54    8.29
   0 -14  -1   14.33    8.67
   0 -14  -2   24.48   11.22
   0 -14  -2   26.66   11.90
   0 -14  -3  184.78   30.72
   0 -14  -4   -0.99    0.49
   0 -14  -5  228.31   34.25
   0 -14  -5  219.33   32.46
   0 -14  -6    1.48    1.52
   0  15 -13    2.33    1.28
   0 -15  13    2.47    1.81
   0  15 -13    1.41    1.33
   0  15 -12    6.54    2.26
   0 -15  12    8.33    3.13
   0  15 -12    7.75    2.57
   0  15 -11    3.08    1.89
   0 -15  11    3.54    1.82
   0  15 -11    3.61    2.13
   0  15 -10    0.21    0.88
   0  15 -10    0.30    0.65
   0 -15  10    1.19    1.46
   0  15  -9    2.15    2.08
   0  15  -9    5.31    2.62
   0 -15   9    7.43    3.21
   0  15  -9    4.22    2.40
   0 -15   8   -0.07    0.62
   0  15  -8    0.16    1.40
   0  15  -8   -0.64    1.66
   0  15  -7    3.64    2.11
   0 -15   7    3.27    2.19
   0  15  -7    2.89    2.09
   0  15  -6    1.90    1.51
   0 -15   6    4.62    3.37
   0  15  -6    1.43    1.68
   0  15  -5    3.62    2.13
   0 -15   5    4.50    3.29
   0 -15   4    1.46    2.38
   0  15  -4    0.21    1.50
   0 -15   3    6.61    3.63
   0  15  -3    4.51    2.55
   0 -15   2    8.43    3.64
   0  15  -2    7.64    3.40
   0  16 -12    3.29    1.62
   0  16 -12    6.36    1.91
   0  16 -11   25.02    4.03
   0  16 -11   22.48    4.01
   0  16 -10    3.35    1.66
   0  16 -10    0.99    1.05
   0  16  -9   60.85    7.40
   0  16  -9   67.11    7.89
   0  16  -8    7.35    2.89
   0 -16   8    7.67    3.27
   0  16  -8    2.53    2.28
   0  16  -7   10.97    3.31
   0  16  -7    3.92    2.07
   0 -16   7    5.62    2.22
   0  16  -6   22.18    5.10
   0 -16   6   25.45    6.25
   0  16  -6   22.37    4.85
   0 -16   5   20.21    5.64
   0  16  -5   15.61    4.23
   0  16  -5   17.52    4.60
   0  16  -4   25.21    5.51
   0  16  -4   28.92    5.92
   0  16  -3   50.04    7.66
   0  16  -3   53.01    8.21
   0  16  -2   17.42    5.25
   0  16  -1   22.97    5.25
   0  17 -10    1.61    1.03
   0  17  -9   13.83    3.04
   0  17  -9   13.34    2.94
   0  17  -8    3.87    1.76
   0  17  -8    1.66    1.21
   0  17  -7    7.02    2.52
   0  17  -7    8.59    2.74
   0  17  -6   -0.60    1.04
   0  17  -6    2.75    1.16
   0  17  -5    1.00    1.25
   0  17  -5    0.89    0.99
   0  17  -4    0.13    0.32
   0  17  -4    1.79    1.21
   0  17  -3    0.29    0.30
   0  18  -7   20.54    3.42
   0  18  -6    0.23    0.82
   0  18  -5    0.86    1.18
   0  18  -4    0.10    1.15
   0  19  -3    1.93    1.29
   0  19  -2    2.87    1.64
   0  19  -1    0.32    0.61
  -1  18  -3    0.95    0.70
  -1  18  -3    0.49    0.59
  -1  18  -4    0.99    0.83
  -1  18  -5   -0.34    0.48
  -1  18  -6    3.07    1.20
  -1  17   1    1.96    1.93
  -1  17   0    7.47    2.83
  -1  17  -1    0.32    0.24
  -1  17  -2    2.00    1.45
  -1  17  -3   13.14    3.69
  -1  17  -3   12.10    3.68
  -1  17  -4    3.83    1.82
  -1  17  -4    2.68    1.93
  -1  17  -5   27.90    5.05
  -1  17  -5   27.08    5.13
  -1  17  -6    5.39    2.08
  -1  17  -6    6.38    2.29
  -1  17  -7   30.93    4.84
  -1  17  -7   28.16    4.69
  -1  17  -8    7.48    2.23
  -1  17  -8    5.81    2.00
  -1  17  -9   31.57    4.13
  -1  16  -2    4.51    2.69
  -1  16  -3    3.03    2.57
  -1  16  -4    3.29    1.94
  -1  16  -5    0.09    0.93
  -1  16  -6    0.09    0.87
  -1  16  -6    0.13    0.91
   1 -16   6   -0.28    0.87
   1 -16   7    0.87    3.88
  -1  16  -7   -0.31    1.14
  -1  16  -7    0.37    1.02
   1 -16   8    2.67    1.45
  -1  16  -8    2.81    1.73
  -1  16  -8    2.09    1.40
  -1  16  -9   10.25    3.02
  -1  16  -9   14.85    3.58
  -1  16 -10    2.61    1.58
  -1  16 -10    3.04    1.34
  -1  16 -11    2.84    1.32
  -1  16 -11    3.32    1.25
   1 -15   2    3.69    2.34
  -1  15  -3   29.55    7.06
   1 -15   3   40.90    8.17
   1 -15   4   13.00    4.42
  -1  15  -4   10.03    3.84
   1 -15   5   13.98    4.52
  -1  15  -5    9.63    3.43
  -1  15  -5   10.04    3.96
  -1  15  -6   12.47    4.31
   1 -15   6   16.74    4.66
  -1  15  -6   13.12    4.03
   1 -15   7   -0.19    1.55
  -1  15  -7    0.59    1.07
  -1  15  -8    1.05    1.53
   1 -15   8    1.82    1.88
  -1  15  -8    0.09    1.03
  -1  15  -9   11.50    3.43
  -1  15  -9   12.87    4.39
   1 -15   9   14.42    4.34
   1 -15  10   16.44    4.22
  -1  15 -10   13.10    3.62
  -1  15 -10    9.59    3.17
  -1  15 -10   11.81    3.55
  -1  15 -11   66.22    7.67
   1 -15  11   85.04    9.11
  -1  15 -11   69.00    7.46
   1 -15  12    5.15    2.15
  -1  15 -12    4.77    1.93
  -1  15 -12    6.11    2.09
   1 -15  13    1.24    0.90
  -1  15 -13    1.25    0.80
   1 -14   0    5.86    3.33
   1 -14   1    2.37    1.96
   1 -14   2    3.00    2.17
  -1  14  -3   13.56    4.50
   1 -14   3   14.13    5.03
  -1  14  -4    9.85    3.84
   1 -14   4   10.48    4.17
   1 -14   5    1.26    4.04
  -1  14  -5    1.09    1.33
   1 -14   5    0.80    1.37
  -1  14  -5    0.81    1.30
  -1  14  -6    0.77    1.36
  -1  14  -6    0.99    1.36
   1 -14   6    0.33    2.51
   1 -14   7    0.71    1.04
  -1  14  -7    0.17    1.34
  -1  14  -7    0.67    1.18
  -1  14  -8    3.82    2.71
   1 -14   8    1.25    1.24
  -1  14  -8    3.15    1.63
  -1  14  -9    0.95    1.86
   1 -14   9    0.99    1.71
  -1  14  -9   -0.77    1.53
  -1  14 -10   -0.08    1.11
  -1  14 -10    0.44    0.54
   1 -14  10    2.59    2.40
  -1  14 -11   -0.30    0.50
   1 -14  11    1.31    2.23
  -1  14 -11   -0.14    1.21
  -1  14 -11    0.15    0.44
  -1  14 -12    5.03    1.74
   1 -14  12    5.73    2.29
  -1  14 -12    5.47    2.55
  -1  14 -13    0.69    0.77
   1 -14  13    1.63    1.35
  -1  14 -13    0.48    0.52
  -1  14 -13    1.08    0.84
   1 -14  14    0.36    0.49
  -1  14 -14   -0.14    0.58
   1 -13  -9    8.95    7.34
   1 -13  -8   -4.72    5.26
   1 -13  -7   43.18   17.05
   1 -13  -6    3.64    3.54
   1 -13  -5   11.38    6.60
   1 -13  -5   11.03    6.70
   1 -13  -4  520.91   51.36
   1 -13  -4  474.74   49.29
   1 -13  -3   86.69   23.68
   1 -13  -2  190.97   32.29
   1 -13  -1    1.06    1.01
   1 -13  -1   -1.30    3.85
   1 -13   0    0.32    0.67
   1 -13   0    0.82    4.47
   1 -13   1   43.00    7.94
   1 -13   1   41.92   16.80
   1 -13   2    2.35    1.98
   1 -13   2    4.86    6.26
  -1  13  -2    3.36    2.31
   1 -13   3  101.96   12.69
  -1  13  -3   71.28   10.66
   1 -13   4   28.06    6.58
  -1  13  -4   23.07    6.01
   1 -13   5    8.06    7.28
   1 -13   5    0.10    2.28
  -1  13  -5    3.21    1.99
  -1  13  -6   13.14    4.64
   1 -13   6   12.46    4.47
   1 -13   6   -0.27    1.16
  -1  13  -6   12.41    4.41
  -1  13  -7    9.65    3.73
   1 -13   7    9.17    3.82
   1 -13   7    8.18    5.26
  -1  13  -7    9.69    3.84
   1 -13   8    7.15    5.43
   1 -13   8    2.48    2.45
  -1  13  -8    0.65    1.35
  -1  13  -8    3.74    2.71
  -1  13  -9   22.31    6.14
  -1  13  -9   23.54    6.03
   1 -13   9   23.75    6.07
   1 -13  10   21.82    7.98
  -1  13 -10   18.26    5.32
  -1  13 -10   18.69    5.24
   1 -13  10   22.13    5.76
  -1  13 -11    9.70    3.73
   1 -13  11    6.26    1.96
  -1  13 -11    8.28    3.42
  -1  13 -12   16.62    4.71
  -1  13 -12   12.66    3.84
  -1  13 -12   14.66    4.31
   1 -13  12   18.59    4.88
  -1  13 -13    5.05    2.50
   1 -13  13    5.22    2.60
  -1  13 -13    5.02    2.05
   1 -13  14    4.40    2.14
  -1  13 -14    2.58    2.06
  -1  13 -14    2.93    0.90
  -1  13 -15    0.60    0.32
  -1  13 -15    0.63    0.79
   1 -13  15    1.51    0.80
   1 -13  16   22.12    3.95
   1 -12 -11   11.31    8.28
   1 -12 -10   27.26   12.81
   1 -12  -9   -1.39    1.71
   1 -12  -9   -0.34    2.61
   1 -12  -8    0.33    3.37
   1 -12  -8    2.48    2.38
   1 -12  -7    0.34    3.06
   1 -12  -7   -2.26    4.23
   1 -12  -7   -0.63    1.97
   1 -12  -6    8.08    6.28
   1 -12  -6    6.83    5.26
   1 -12  -6    5.39    5.25
   1 -12  -5   18.48    9.16
   1 -12  -5   18.20    9.58
   1 -12  -4    1.08    4.13
   1 -12  -3    8.48    6.26
   1 -12  -2    0.67    0.53
   1 -12  -2    1.79    2.95
   1 -12  -2    2.80    4.27
   1 -12  -1   14.86    4.34
   1 -12  -1    0.69    1.49
   1 -12  -1   18.94    9.56
   1 -12  -1   16.36    9.05
   1 -12   0   16.13   10.15
   1 -12   0   14.05    4.30
   1 -12   0   14.90    8.35
   1 -12   0   11.57    6.46
   1 -12   1    3.30    5.61
   1 -12   1   19.56   10.80
   1 -12   1   16.61    4.76
   1 -12   1   14.99    8.25
   1 -12   2   -2.71    4.45
   1 -12   2    0.21    1.03
   1 -12   2    0.93    3.54
   1 -12   3   -0.77    3.04
   1 -12   3    1.10    0.63
   1 -12   3    0.10    1.10
   1 -12   3    0.49    3.41
   1 -12   4    1.03    2.34
  -1  12  -4    2.48    1.61
   1 -12   4    2.06    3.69
   1 -12   4    1.83    1.50
   1 -12   4    0.39    3.29
   1 -12   5    0.48    1.52
   1 -12   5    0.86    4.45
   1 -12   5   -0.12    2.19
   1 -12   5   -0.15    1.47
  -1  12  -5    0.96    2.49
   1 -12   6    1.01    1.52
  -1  12  -6   -0.12    1.34
   1 -12   6   -0.26    2.02
   1 -12   7   -0.41    2.92
  -1  12  -7   -0.12    0.88
  -1  12  -7    0.18    1.61
  -1  12  -8    3.13    2.02
  -1  12  -8    4.24    2.77
   1 -12   8   -0.14    2.21
  -1  12  -9    0.23    1.01
  -1  12  -9    0.42    0.45
  -1  12 -10    0.89    1.12
   1 -12  10    1.12    2.34
  -1  12 -10   -0.44    1.88
   1 -12  11   -0.21    2.74
  -1  12 -11   11.57    4.25
   1 -12  11   12.73    4.77
  -1  12 -11   10.73    3.81
  -1  12 -12   -0.03    1.96
   1 -12  12    5.72    4.73
  -1  12 -12   11.74    4.30
  -1  12 -12   10.04    3.44
   1 -12  12   12.50    4.06
  -1  12 -13    0.35    1.55
  -1  12 -13    1.21    1.37
   1 -12  13    1.46    1.69
  -1  12 -14    0.39    0.94
  -1  12 -14    2.59    2.64
   1 -12  14    2.81    1.62
  -1  12 -15    1.54    1.31
   1 -12  15    2.55    1.59
  -1  12 -15    2.18    1.58
  -1  12 -16    1.61    0.92
   1 -12  16    2.35    1.45
  -1  12 -16    2.24    1.50
   1 -12  17    3.25    1.73
   1 -11 -13    1.35    4.58
   1 -11 -13    1.06    4.37
   1 -11 -12   26.93   12.26
   1 -11 -12   28.13   13.49
   1 -11 -11   18.56   10.71
   1 -11 -11   21.53   10.58
   1 -11 -10  211.97   32.32
   1 -11 -10  202.09   33.50
   1 -11  -9    5.37    4.95
   1 -11  -9    5.61    5.51
   1 -11  -9    1.00    1.58
   1 -11  -8    1.25    2.64
   1 -11  -8    6.32    4.88
   1 -11  -8    1.68    1.21
   1 -11  -7   17.58    8.64
   1 -11  -7   23.87    9.67
   1 -11  -7   21.56    9.70
   1 -11  -6    3.43    3.84
   1 -11  -6    1.35    1.61
   1 -11  -6    4.63    5.93
   1 -11  -5    4.98    5.96
   1 -11  -5    5.66    6.39
   1 -11  -5    2.86    2.82
   1 -11  -4    8.68    6.42
   1 -11  -4    8.07    5.67
   1 -11  -4    9.95    6.00
   1 -11  -3  122.25   22.21
   1 -11  -3  118.35   21.61
   1 -11  -3  131.22   24.06
   1 -11  -2  318.15   35.47
   1 -11  -2  325.45   38.90
   1 -11  -1    8.44    6.20
   1 -11  -1   10.52    7.20
   1 -11   0   21.10    9.41
   1 -11   0   19.81    8.81
   1 -11   0   19.99    4.80
   1 -11   0    8.57    5.19
   1 -11   1    0.09    0.49
   1 -11   1    5.59    5.37
   1 -11   1    1.92    3.08
   1 -11   1    0.64    3.50
   1 -11   2   69.17    9.19
   1 -11   2   69.65   16.54
   1 -11   2   68.08   18.13
   1 -11   3   48.92   10.47
   1 -11   3   33.16    6.46
   1 -11   3   22.89   10.02
   1 -11   3   21.90    9.73
   1 -11   4  611.79   54.40
   1 -11   4  626.45   57.01
   1 -11   4  577.75   48.55
   1 -11   5    7.74    5.73
   1 -11   5    8.82    6.54
   1 -11   5   10.25    6.69
  -1  11  -5    5.49    3.16
  -1  11  -6  453.85   24.52
   1 -11   6  453.60   42.55
  -1  11  -6  409.43   26.41
   1 -11   6  505.87   49.69
   1 -11   6  525.60   53.22
   1 -11   7   32.76   13.22
  -1  11  -7   28.35    6.91
   1 -11   7   32.89   12.40
  -1  11  -7   31.89    6.63
   1 -11   7   29.92   10.47
  -1  11  -7   27.10    6.81
   1 -11   8    8.35    7.28
   1 -11   8    7.36    6.25
   1 -11   8   13.08    8.30
  -1  11  -8    5.08    2.45
  -1  11  -8    5.81    3.16
  -1  11  -9    2.89    2.64
   1 -11   9    4.29    4.64
  -1  11  -9    2.90    2.17
   1 -11  10    1.43    1.60
  -1  11 -10    1.04    1.00
  -1  11 -10    2.14    1.94
  -1  11 -11    1.26    0.31
  -1  11 -11    1.84    2.41
   1 -11  11   -0.28    2.58
   1 -11  12    1.29    2.29
  -1  11 -12    1.05    2.30
  -1  11 -12    1.37    1.80
  -1  11 -13   10.83    3.80
   1 -11  13    0.68    1.73
  -1  11 -13    6.03    3.15
  -1  11 -13    9.45    4.16
   1 -11  14    5.52    4.18
  -1  11 -14   20.15    4.97
  -1  11 -14   19.66    4.55
  -1  11 -15    8.62    3.59
  -1  11 -16    3.17    1.83
  -1  11 -16    3.28    1.80
   1 -11  16    4.01    2.26
   1 -11  17   65.40    7.97
  -1  11 -17   61.74    7.29
  -1  11 -17   55.78    6.09
  -1  11 -18    0.35    0.60
   1 -11  18    0.63    0.87
   1 -10 -14    6.11    6.14
   1 -10 -14   10.18    8.34
   1 -10 -13    1.09    3.82
   1 -10 -13    0.53    1.71
   1 -10 -12   19.77   10.80
   1 -10 -12   24.37   11.20
   1 -10 -11    5.25    4.65
   1 -10 -11    5.12    5.86
   1 -10 -10   16.91    8.62
   1 -10 -10   19.28   10.20
   1 -10  -9   27.78   11.05
   1 -10  -9   24.74   11.32
   1 -10  -9   26.61   10.19
   1 -10  -8   17.44    8.59
   1 -10  -8   19.93    9.10
   1 -10  -8   16.87    8.67
   1 -10  -7   26.73    9.51
   1 -10  -7   28.44   11.46
   1 -10  -7   39.25   12.00
   1 -10  -7   25.21    9.80
   1 -10  -6    8.06    5.92
   1 -10  -6    4.83    3.62
   1 -10  -6    5.72    4.85
   1 -10  -6    6.78    5.70
   1 -10  -5    5.93    4.47
   1 -10  -5    1.28    1.08
   1 -10  -5    7.50    5.88
   1 -10  -4   11.40    6.07
   1 -10  -4   10.99    6.91
   1 -10  -4   14.11    7.33
   1 -10  -3    7.94    5.42
   1 -10  -3    6.92    5.35
   1 -10  -3    7.45    5.57
   1 -10  -2   10.24    6.29
   1 -10  -2    8.45    5.63
   1 -10  -2   10.94    6.41
   1 -10  -1    2.28    2.75
   1 -10  -1    0.90    2.13
   1 -10  -1    0.77    2.66
   1 -10   0   11.36    5.75
   1 -10   0   12.98    7.31
   1 -10   0   12.17    6.67
   1 -10   1    2.66    4.13
   1 -10   1   -0.04    1.44
   1 -10   1   -0.90    3.20
   1 -10   2    3.47    4.35
   1 -10   2    2.74    2.25
   1 -10   2    5.69    5.00
   1 -10   3    0.50    1.46
   1 -10   3   -0.06    2.14
   1 -10   3    0.67    3.05
   1 -10   3    0.45    2.17
   1 -10   4    2.67    2.65
   1 -10   4   -0.68    2.04
   1 -10   4    3.58    4.12
   1 -10   4    1.32    3.07
   1 -10   5   23.99   10.36
   1 -10   5    0.24    1.22
  -1  10  -5   21.11    5.14
   1 -10   5   23.02    9.48
   1 -10   5   24.58    9.29
   1 -10   6   29.28   10.92
   1 -10   6   25.68    9.97
   1 -10   6   27.59   12.10
  -1  10  -6   24.85    5.50
  -1  10  -6   27.49    6.59
   1 -10   6    1.31    4.11
   1 -10   7    3.41    5.14
  -1  10  -7    6.65    2.98
   1 -10   7    5.80    4.41
  -1  10  -7    6.58    3.15
   1 -10   7    8.28    5.96
   1 -10   7    6.38    5.48
   1 -10   8    0.73    2.47
  -1  10  -8   -0.04    0.92
   1 -10   8    1.43    4.59
  -1  10  -8    1.75    2.44
   1 -10   8    0.88    0.51
   1 -10   9    1.72    3.51
   1 -10   9   -0.46    6.06
  -1  10  -9   -0.13    0.89
  -1  10  -9    0.11    0.59
   1 -10   9    0.95    2.50
  -1  10 -10    1.06    1.35
  -1  10 -10    0.57    1.01
   1 -10  10    1.63    4.43
   1 -10  10    0.02    1.67
   1 -10  11    1.49    2.81
  -1  10 -11   -0.61    2.01
  -1  10 -11    2.41    2.24
  -1  10 -12   -0.67    1.56
  -1  10 -12   -0.59    1.84
   1 -10  12    0.17    1.82
   1 -10  13    4.33    3.20
  -1  10 -13   -0.08    1.59
  -1  10 -13    0.06    1.84
  -1  10 -13    0.37    1.10
  -1  10 -14   12.87    3.83
  -1  10 -14   15.22    5.08
  -1  10 -14   17.33    5.05
   1 -10  14    5.31    4.17
   1 -10  15    6.76    3.13
  -1  10 -15   12.72    4.15
  -1  10 -15   11.14    3.58
  -1  10 -16    0.46    0.91
  -1  10 -16   -0.10    0.90
  -1  10 -17    6.79    2.70
  -1  10 -17    7.97    2.33
  -1  10 -18    5.77    2.41
   1 -10  18    7.40    2.74
   1 -10  19   13.22    3.20
  -1  10 -19   12.23    2.62
   1  -9 -15   71.19   21.51
   1  -9 -15   67.85   18.55
   1  -9 -14   22.52   12.09
   1  -9 -14   18.57   10.65
   1  -9 -14   18.79    9.69
   1  -9 -13   37.02   15.00
   1  -9 -13   48.12   16.26
   1  -9 -13   37.94   12.61
   1  -9 -12   -0.02    2.87
   1  -9 -12    1.55    2.09
   1  -9 -12    1.04    2.55
   1  -9 -11    8.43    5.94
   1  -9 -11    9.88    6.17
   1  -9 -11   10.25    5.88
   1  -9 -10    9.23    5.92
   1  -9 -10   11.98    7.65
   1  -9 -10   11.88    6.14
   1  -9  -9  292.18   32.83
   1  -9  -9  263.60   35.06
   1  -9  -9  255.19   32.17
   1  -9  -9  262.82   28.50
   1  -9  -9  300.40   29.22
   1  -9  -8    4.75    4.76
   1  -9  -8    6.83    4.88
   1  -9  -8    5.73    4.28
   1  -9  -8    7.93    3.76
   1  -9  -8    7.74    4.56
   1  -9  -7    3.08    4.80
   1  -9  -7    3.87    5.52
   1  -9  -7    2.54    2.78
   1  -9  -7   -1.14    1.87
   1  -9  -7    1.16    2.76
   1  -9  -6   94.14   17.41
   1  -9  -6   77.90   13.63
   1  -9  -6   80.45   17.54
   1  -9  -6   78.48   16.61
   1  -9  -5   10.13    5.51
   1  -9  -5   12.37    6.84
   1  -9  -5   15.06    7.02
   1  -9  -5   12.52    5.28
   1  -9  -4   56.85   13.39
   1  -9  -4   59.45   13.21
   1  -9  -4   52.85   10.36
   1  -9  -4   52.37   13.24
   1  -9  -3   24.83    9.76
   1  -9  -3   29.28    9.51
   1  -9  -3   32.93   10.96
   1  -9  -2  178.92   23.88
   1  -9  -2  157.05   23.04
   1  -9  -2  151.07   21.26
   1  -9  -1   38.99   10.77
   1  -9  -1   45.33   12.20
   1  -9  -1   48.15   12.59
   1  -9   0  179.96   22.99
   1  -9   0  190.02   25.36
   1  -9   0  179.51   24.06
   1  -9   1   39.21   11.02
   1  -9   1   43.90   12.05
   1  -9   1   47.59   12.46
   1  -9   1   40.65   11.76
   1  -9   2    9.61    5.39
   1  -9   2    8.81    4.73
   1  -9   2    9.68    6.28
   1  -9   2   10.15    5.11
   1  -9   3    5.17    4.40
   1  -9   3    6.86    4.83
   1  -9   3    8.22    5.22
   1  -9   3    3.26    1.13
   1  -9   4    2.96    2.36
   1  -9   4    2.79    3.96
   1  -9   4   -0.40    0.73
   1  -9   5   31.40   11.35
   1  -9   5   30.44   10.41
   1  -9   5   28.12    9.14
   1  -9   6  295.29   36.83
  -1   9  -6  265.21   19.84
   1  -9   6  283.45   29.57
   1  -9   6  291.40   33.34
   1  -9   7  216.72   32.52
   1  -9   7  205.15   28.28
   1  -9   7  200.74   25.00
  -1   9  -7  187.48   15.53
  -1   9  -7  196.19   17.49
   1  -9   8   15.16    6.91
   1  -9   8   15.22    8.15
  -1   9  -8   12.61    4.56
   1  -9   8   16.90    8.38
  -1   9  -8   12.67    4.31
   1  -9   9   99.55   20.22
  -1   9  -9   92.00   12.08
  -1   9  -9   84.28   12.30
   1  -9   9  103.40   22.84
   1  -9  10   11.97    7.07
   1  -9  10   31.54    9.74
  -1   9 -10    9.19    4.03
  -1   9 -10   10.32    4.48
   1  -9  10   15.48    9.45
   1  -9  11   16.16    9.12
  -1   9 -11   13.53    5.16
   1  -9  11   -0.04    2.23
  -1   9 -11   14.66    5.15
  -1   9 -12   40.81    8.68
  -1   9 -12   41.46    9.14
  -1   9 -13    8.20    3.48
   1  -9  13   20.52    6.94
  -1   9 -13    9.10    4.30
  -1   9 -14    3.03    1.77
  -1   9 -14    3.54    2.48
   1  -9  14    7.70    4.32
  -1   9 -14    4.63    2.54
  -1   9 -15   12.98    4.01
  -1   9 -15   13.06    4.44
  -1   9 -16    0.35    0.63
  -1   9 -17   27.33    5.67
  -1   9 -17   23.62    4.62
  -1   9 -18   20.35    4.27
  -1   9 -18   20.63    4.60
  -1   9 -19   16.52    3.60
  -1   9 -20   33.34    4.32
   1  -9  20   40.35    5.49
  -1   8  23    1.43    1.10
  -1   8  22   -0.97    1.20
  -1   8  21    2.77    2.51
   1  -8 -16    0.53    3.68
   1  -8 -16    1.27    2.03
   1  -8 -15    3.95    4.15
   1  -8 -15    0.79    2.40
   1  -8 -14   17.75    8.56
   1  -8 -14   18.02    9.28
   1  -8 -14   18.16   11.00
   1  -8 -13    1.05    1.24
   1  -8 -13    0.81    2.29
   1  -8 -13    0.46    3.06
   1  -8 -12    1.56    2.71
   1  -8 -12    0.20    2.89
   1  -8 -12    1.40    1.97
   1  -8 -11    0.46    1.04
   1  -8 -11    2.25    2.71
   1  -8 -11    1.16    3.17
   1  -8 -10    3.92    3.22
   1  -8 -10    5.61    3.82
   1  -8 -10    2.18    4.57
   1  -8 -10    3.39    3.94
   1  -8  -9   82.47   18.78
   1  -8  -9   80.40   14.40
   1  -8  -9   68.73   15.95
   1  -8  -9   75.44   14.84
   1  -8  -9   95.43   17.19
   1  -8  -8    5.35    3.76
   1  -8  -8    6.22    5.30
   1  -8  -8    3.86    3.59
   1  -8  -8    2.04    3.02
   1  -8  -7   22.01    8.57
   1  -8  -7   19.61    6.60
   1  -8  -7   24.62    6.99
   1  -8  -7   22.28    7.54
   1  -8  -7   24.82    8.92
   1  -8  -6    4.45    3.69
   1  -8  -6    4.16    2.34
   1  -8  -6    6.51    4.33
   1  -8  -6    5.90    3.47
   1  -8  -6    3.13    3.09
   1  -8  -5    5.45    1.90
   1  -8  -5    4.29    2.84
   1  -8  -5    4.33    3.62
   1  -8  -5    3.69    3.27
   1  -8  -5    5.02    4.56
   1  -8  -4   -0.18    1.91
   1  -8  -4   -1.43    3.12
   1  -8  -4   -0.41    1.66
   1  -8  -3    2.02    1.65
   1  -8  -3    2.86    2.85
   1  -8  -3    7.69    5.31
   1  -8  -2    9.00    5.11
   1  -8  -2   20.07    8.86
   1  -8  -2    7.40    5.06
   1  -8  -1    8.14    4.99
   1  -8  -1    9.73    5.15
   1  -8  -1    7.18    4.65
   1  -8   0   30.48    9.05
   1  -8   0   33.06    9.19
   1  -8   0   35.30   10.10
   1  -8   0   38.52   10.15
   1  -8   1   65.19   14.96
   1  -8   1   68.87   14.17
   1  -8   1   69.68   14.38
   1  -8   1   60.64   12.46
   1  -8   2   31.35    9.71
   1  -8   2   37.65   10.44
   1  -8   2   28.95    9.45
   1  -8   2   30.43    8.72
   1  -8   3    0.74    2.11
   1  -8   3    2.02    2.77
   1  -8   3    1.92    0.47
   1  -8   3    2.43    1.47
   1  -8   4   43.02   10.35
   1  -8   4   56.25   13.76
   1  -8   4   53.62   12.49
   1  -8   4   63.76   13.51
   1  -8   5   11.09    6.40
   1  -8   5    7.96    4.52
   1  -8   5    8.89    5.13
   1  -8   5   16.00    6.41
   1  -8   6    0.09    1.78
   1  -8   6   -0.06    2.71
   1  -8   6    1.11    2.18
   1  -8   6    0.01    0.50
   1  -8   7    0.74    2.30
   1  -8   7    2.08    4.44
   1  -8   7    0.69    2.16
   1  -8   8   25.46    9.52
  -1   8  -8   23.75    5.54
   1  -8   8   25.82    8.30
  -1   8  -8   23.00    6.08
   1  -8   8   23.40    9.34
   1  -8   9   27.13    9.69
   1  -8   9   26.27   10.99
  -1   8  -9   22.24    6.26
  -1   8  -9   21.42    5.64
  -1   8 -10   10.61    4.06
  -1   8 -10    9.19    4.03
   1  -8  10    0.83    2.58
   1  -8  10   13.11    7.26
   1  -8  10   17.33    9.78
  -1   8 -11    2.87    2.28
  -1   8 -11    2.89    3.06
   1  -8  11    2.72    0.58
   1  -8  11    5.52    3.10
   1  -8  12    0.48    1.36
   1  -8  12    0.92    2.40
  -1   8 -12    0.45    1.11
  -1   8 -12    0.84    1.84
  -1   8 -13    3.85    2.62
  -1   8 -13    1.58    3.04
  -1   8 -13    2.36    2.31
  -1   8 -14    7.75    3.84
  -1   8 -14    5.68    2.80
  -1   8 -14   10.85    4.24
   1  -8  14   -0.12    2.13
  -1   8 -15    1.59    1.58
  -1   8 -15    0.97    1.65
   1  -8  16    4.22    1.81
  -1   8 -16    5.52    2.93
  -1   8 -16    5.51    2.71
  -1   8 -17    2.37    1.86
  -1   8 -17    0.34    1.18
  -1   8 -18    6.00    2.68
  -1   8 -18    7.01    2.93
  -1   8 -19    1.11    1.96
  -1   8 -20   28.28    4.53
  -1   8 -21    2.45    0.88
   1  -8  21    5.24    2.11
  -1   7  26    5.87    1.77
  -1   7  25    1.94    1.13
  -1   7  25    1.21    0.98
  -1   7  24    5.63    3.47
  -1   7  24    1.82    1.24
  -1   7  23    7.10    2.47
  -1   7  22    6.14    2.18
  -1   7  21    2.52    0.84
   1  -7 -17    9.17    7.12
   1  -7 -17    3.24    4.73
   1  -7 -16   14.52   10.36
   1  -7 -16   12.26    7.94
   1  -7 -15   -0.95    2.26
   1  -7 -15   -0.03    0.46
   1  -7 -15    2.67    3.62
   1  -7 -14    5.34    5.06
   1  -7 -14   11.46    7.23
   1  -7 -14   -0.27    0.65
   1  -7 -14    6.12    5.32
   1  -7 -13   14.42    7.55
   1  -7 -13   25.29   11.50
   1  -7 -13   22.73   11.06
   1  -7 -12   27.85   11.01
   1  -7 -12   24.30    9.89
   1  -7 -12   15.04    6.71
   1  -7 -11    9.76    7.87
   1  -7 -11    7.34    5.28
   1  -7 -11    7.04    3.62
   1  -7 -10   17.72    7.09
   1  -7 -10   21.71    8.88
   1  -7 -10   19.98    9.38
   1  -7 -10   21.72    7.29
   1  -7 -10   20.72    7.87
   1  -7  -9  224.94   21.50
   1  -7  -9  205.21   26.81
   1  -7  -9  223.90   29.35
   1  -7  -9  206.16   24.24
   1  -7  -9  194.54   21.82
   1  -7  -8  353.92   35.77
   1  -7  -8  308.76   25.94
   1  -7  -8  337.23   31.41
   1  -7  -8  322.08   28.89
   1  -7  -7  353.47   34.63
   1  -7  -7  369.83   26.19
   1  -7  -7  327.71   25.05
   1  -7  -7  365.49   30.51
   1  -7  -7  328.12   27.70
   1  -7  -6    7.72    4.08
   1  -7  -6    7.18    3.81
   1  -7  -6    7.92    6.08
   1  -7  -6    8.69    3.88
   1  -7  -6    8.64    3.81
   1  -7  -5   11.95    6.04
   1  -7  -5   10.89    5.02
   1  -7  -5   10.70    4.82
   1  -7  -5   10.80    5.03
   1  -7  -5   11.98    4.12
   1  -7  -4    0.66    1.68
   1  -7  -4    0.78    0.81
   1  -7  -4   -2.20    2.40
   1  -7  -4   -0.20    1.34
   1  -7  -3   53.31    7.34
   1  -7  -3   53.38   11.72
   1  -7  -3   52.71   10.65
   1  -7  -3   53.90   11.60
   1  -7  -2   93.25   14.77
   1  -7  -2   82.20   13.39
   1  -7  -2   87.62   14.90
   1  -7  -1  174.97   20.05
   1  -7  -1  193.76   21.59
   1  -7  -1  196.69   22.02
   1  -7   0  323.84   27.80
   1  -7   0  304.59   27.55
   1  -7   0  293.80   24.87
   1  -7   0  302.61   27.42
   1  -7   1 1001.49   50.74
   1  -7   1  962.20   48.39
   1  -7   1 1042.54   51.26
   1  -7   1  924.97   43.83
   1  -7   2    3.68    1.98
   1  -7   2    2.24    1.32
   1  -7   2    2.64    1.91
   1  -7   2    0.50    1.32
   1  -7   3  142.53   19.25
   1  -7   3  113.79   15.91
   1  -7   3  117.55   17.49
   1  -7   3  133.14   19.70
   1  -7   4  305.56   25.92
   1  -7   4  331.10   29.38
   1  -7   4  380.06   32.30
   1  -7   4  335.89   32.50
   1  -7   5  652.88   38.88
   1  -7   5  677.76   44.39
   1  -7   5  720.74   48.87
   1  -7   6    4.76    3.44
   1  -7   6    4.39    3.74
   1  -7   6    3.56    2.52
   1  -7   7   80.82   13.47
   1  -7   7   90.03   17.87
   1  -7   7   85.30   15.84
   1  -7   8   23.84    8.25
   1  -7   8   24.45    7.17
   1  -7   8   24.57    9.36
  -1   7  -9    0.56    0.60
   1  -7   9   -0.21    1.97
  -1   7  -9   -0.82    1.68
   1  -7   9    0.21    1.18
  -1   7  -9   -0.23    1.77
   1  -7  10   50.94   14.67
   1  -7  10   39.06    6.01
  -1   7 -10   44.38    7.92
  -1   7 -10   47.52    8.70
   1  -7  10   53.14   13.16
  -1   7 -11    2.20    1.76
   1  -7  11    0.93    0.55
  -1   7 -11    2.45    1.91
   1  -7  11    2.17    5.09
  -1   7 -12    5.02    2.85
  -1   7 -12    6.13    3.24
   1  -7  12    5.26    4.95
   1  -7  12    3.94    2.26
   1  -7  13    1.59    2.53
   1  -7  13    2.17    1.13
   1  -7  13    2.83    1.62
   1  -7  13    0.35    2.12
  -1   7 -13    0.18    0.83
  -1   7 -13    2.15    1.54
   1  -7  14    3.47    2.41
  -1   7 -14    1.07    0.94
   1  -7  14    0.81    1.17
  -1   7 -14    0.56    1.74
  -1   7 -14    3.87    2.94
  -1   7 -15   52.48    7.79
  -1   7 -15   50.41    8.85
   1  -7  15   56.45    7.47
   1  -7  15   57.63    7.89
   1  -7  16    8.59    2.95
  -1   7 -16    8.43    3.71
  -1   7 -17   47.25    7.53
  -1   7 -17   47.23    8.06
   1  -7  17   52.26    6.90
   1  -7  18    8.14    2.64
  -1   7 -18    8.44    2.90
  -1   7 -18    9.13    3.51
  -1   7 -19    1.18    1.30
  -1   7 -20   73.57    7.98
  -1   7 -21    0.10    1.59
  -1   7 -22    1.93    1.14
  -1   6  25    1.01    1.16
  -1   6  25    0.91    0.85
  -1   6  24    2.53    1.28
  -1   6  23    0.58    0.68
  -1   6  22   14.76    3.90
  -1   6  21    7.41    2.72
   1  -6 -19   47.96    6.40
   1  -6 -18    1.94    2.99
   1  -6 -17    4.21    2.17
   1  -6 -17   14.90    9.54
   1  -6 -17   13.74    9.54
   1  -6 -16   16.99    8.91
   1  -6 -16   17.17    9.83
   1  -6 -15    0.31    1.38
   1  -6 -15    1.14    1.39
   1  -6 -15    1.45    2.42
   1  -6 -14    4.74    4.41
   1  -6 -14    3.71    4.04
   1  -6 -14   -0.54    1.05
   1  -6 -13    6.53    5.25
   1  -6 -13    5.80    4.41
   1  -6 -13    6.69    5.80
   1  -6 -12   -0.20    3.40
   1  -6 -12    1.57    2.50
   1  -6 -12   -0.84    4.71
   1  -6 -11    0.46    1.85
   1  -6 -11   -1.23    3.71
   1  -6 -11   -2.07    4.33
   1  -6 -10    1.26    2.12
   1  -6 -10    0.00    2.18
   1  -6 -10   -0.56    1.51
   1  -6 -10    0.56    1.52
   1  -6  -9   63.05   13.33
   1  -6  -9   55.63   11.01
   1  -6  -9   78.80   16.33
   1  -6  -8   10.08    8.57
   1  -6  -8   11.73    4.04
   1  -6  -8   10.28    5.31
   1  -6  -8    9.41    4.47
   1  -6  -8   13.92    5.90
   1  -6  -7    0.58    0.65
   1  -6  -7    1.54    0.95
   1  -6  -7    0.25    1.32
   1  -6  -7    1.86    2.33
   1  -6  -7   -0.17    1.61
   1  -6  -6    2.19    2.99
   1  -6  -6    2.11    2.47
   1  -6  -6    2.81    1.72
   1  -6  -6    1.37    1.50
   1  -6  -6    1.98    2.30
   1  -6  -6    2.31    1.71
   1  -6  -6    2.79    2.76
   1  -6  -5   21.47    4.32
   1  -6  -5   18.01    6.12
   1  -6  -5   16.92    6.58
   1  -6  -5   18.81    6.24
   1  -6  -5   19.66    4.95
   1  -6  -5   24.29    6.09
   1  -6  -4   13.62    5.06
   1  -6  -4   12.97    5.34
   1  -6  -4   12.36    3.52
   1  -6  -4   13.40    4.94
   1  -6  -4   15.46    2.96
   1  -6  -3   32.06    8.50
   1  -6  -3   30.95    7.43
   1  -6  -3   30.01    5.27
   1  -6  -3   30.05    8.25
   1  -6  -2   16.56    5.59
   1  -6  -2   17.09    5.72
   1  -6  -2   18.04    3.60
   1  -6  -2   16.66    5.32
   1  -6  -1    0.31    1.35
   1  -6  -1   -0.10    0.88
   1  -6  -1    0.76    1.00
   1  -6   0   28.35    7.85
   1  -6   0   28.59    7.51
   1  -6   0   25.39    6.59
   1  -6   0   26.10    7.37
   1  -6   1   51.57   10.50
   1  -6   1   50.49   10.88
   1  -6   1   42.51    8.36
   1  -6   1   43.60    9.55
   1  -6   2    5.77    3.31
   1  -6   2    5.43    3.57
   1  -6   2    5.62    3.01
   1  -6   2    7.57    3.85
   1  -6   3    7.14    3.99
   1  -6   3    6.80    3.77
   1  -6   3    6.06    4.14
   1  -6   3    5.81    3.08
   1  -6   4    5.12    1.90
   1  -6   4    6.56    3.80
   1  -6   4    4.92    3.10
   1  -6   5   44.42   10.26
   1  -6   5   46.27    9.18
   1  -6   5   51.56   11.53
   1  -6   6    3.04    1.63
   1  -6   6    3.47    2.53
   1  -6   6    3.43    2.10
   1  -6   7    1.70    3.31
   1  -6   7   -0.45    2.40
   1  -6   7    0.38    1.33
   1  -6   8    0.33    1.76
   1  -6   8    1.33    1.28
   1  -6   8    0.40    1.19
   1  -6   9   25.52    9.08
   1  -6   9   26.91   10.10
   1  -6  10    0.61    1.13
   1  -6  10    4.03    3.60
  -1   6 -10    1.15    0.68
  -1   6 -10    2.35    1.46
   1  -6  11   -1.05    4.03
   1  -6  11    0.95    3.15
  -1   6 -11   -0.01    0.58
   1  -6  11   -0.01    1.52
  -1   6 -11   -0.64    1.32
   1  -6  11    0.23    0.43
   1  -6  12   20.23    4.16
  -1   6 -12   18.27    5.66
   1  -6  12   20.03    8.78
   1  -6  12   19.14    4.12
  -1   6 -12   19.43    5.27
  -1   6 -13   -0.18    0.78
   1  -6  13    1.01    1.79
   1  -6  13   -0.07    0.27
  -1   6 -13    0.47    1.18
   1  -6  13   -1.01    2.56
   1  -6  14   26.63    5.01
   1  -6  14   30.42   11.86
  -1   6 -14   23.63    5.50
   1  -6  14   27.11    5.17
  -1   6 -14   29.51    6.34
  -1   6 -14   26.00    6.58
  -1   6 -15   13.86    4.41
   1  -6  15   14.28    3.66
   1  -6  15   14.44    3.65
   1  -6  16    1.65    1.69
   1  -6  16    0.26    1.20
  -1   6 -16    1.00    1.35
  -1   6 -17   14.69    4.49
   1  -6  17   17.50    4.21
  -1   6 -17   16.60    4.69
   1  -6  17   18.12    4.37
   1  -6  18   11.24    3.38
  -1   6 -18   12.68    4.42
  -1   6 -18   12.14    4.11
  -1   6 -19    0.22    0.63
   1  -6  19    1.77    1.51
   1  -6  20    1.04    0.98
  -1   6 -20    1.13    0.86
  -1   6 -21    2.54    1.06
  -1   6 -22   11.95    2.91
  -1   6 -23    0.35    0.23
  -1   5  26    1.93    1.18
  -1   5  25    5.00    2.08
  -1   5  25    2.28    1.22
  -1   5  24   -0.62    0.50
  -1   5  23    0.47    0.91
  -1   5  22   15.34    3.82
  -1   5  22   14.51    3.47
   1  -5 -21   22.06    4.77
  -1   5  21   27.60    5.50
  -1   5  21   32.45    5.65
   1  -5 -20   -0.91    1.18
  -1   5  20   15.62    3.87
   1  -5 -19   -0.12    0.63
  -1   5  19   67.84    8.05
   1  -5 -18   -1.68    2.03
   1  -5 -18    2.18    2.68
  -1   5  18    1.84    1.28
   1  -5 -17    0.36    1.82
   1  -5 -17    4.05    2.16
   1  -5 -17    9.04    7.40
   1  -5 -17    6.77   14.65
   1  -5 -16   25.76    5.15
   1  -5 -16   30.51   11.72
   1  -5 -16   37.86   14.78
   1  -5 -16   32.87    6.50
   1  -5 -15    3.01    2.13
   1  -5 -15   16.10    9.37
   1  -5 -15    5.63    6.67
   1  -5 -14   13.43    7.33
   1  -5 -14   18.86   10.12
   1  -5 -14   10.58    3.22
   1  -5 -13  272.64   30.17
   1  -5 -13  296.03   35.80
   1  -5 -13  313.83   37.84
   1  -5 -12   42.04   12.99
   1  -5 -12   28.71    9.16
   1  -5 -12   39.10   12.44
   1  -5 -11  196.28   22.97
   1  -5 -11  283.35   33.34
   1  -5 -11  263.73   31.19
   1  -5 -10   26.98    9.36
   1  -5 -10   32.42   10.72
   1  -5 -10   29.55    9.24
   1  -5 -10   15.49    6.08
   1  -5  -9    8.41    3.28
   1  -5  -9    8.50    5.99
   1  -5  -9    7.99    4.59
   1  -5  -9    4.33    3.07
   1  -5  -8    0.51    1.18
   1  -5  -8    1.32    0.79
   1  -5  -8    0.11    1.46
   1  -5  -8    2.79    2.66
   1  -5  -7    0.23    0.92
   1  -5  -7    0.48    1.94
   1  -5  -7    0.88    1.09
   1  -5  -7    1.19    0.54
   1  -5  -7    4.85    4.59
   1  -5  -6   29.78    7.89
   1  -5  -6   28.49    5.42
   1  -5  -6   27.63    6.01
   1  -5  -6   30.36    9.03
   1  -5  -6   27.50    7.96
   1  -5  -5  355.41   20.17
   1  -5  -5  374.84   24.81
   1  -5  -5  398.81   20.95
   1  -5  -5  361.45   25.92
   1  -5  -5  372.54   29.73
   1  -5  -4   77.61    8.60
   1  -5  -4   77.71   10.70
   1  -5  -4   78.53    7.21
   1  -5  -4   93.09   10.47
   1  -5  -4   78.31   11.51
   1  -5  -4   81.63   13.55
   1  -5  -3    9.44    1.77
   1  -5  -3   11.35    3.97
   1  -5  -3   10.08    2.57
   1  -5  -3    9.59    4.21
   1  -5  -3   10.40    4.32
   1  -5  -2   76.18   11.37
   1  -5  -2   69.69    6.78
   1  -5  -2   69.94   10.15
   1  -5  -2   77.29   11.95
   1  -5  -1   93.95   12.76
   1  -5  -1  104.69   14.23
   1  -5  -1   98.99   11.97
   1  -5   0    0.25    1.56
   1  -5   0   -0.10    0.79
   1  -5   0    1.02    1.35
   1  -5   0    0.79    1.27
   1  -5   1   23.45    6.38
   1  -5   1   22.17    5.39
   1  -5   1   23.08    6.33
   1  -5   1   20.25    6.51
   1  -5   2    5.23    2.95
   1  -5   2    5.77    4.61
   1  -5   2    4.16    2.47
   1  -5   2    4.05    2.67
   1  -5   3   81.13   11.82
  -1   5  -3   66.38    5.05
   1  -5   3   82.11   12.95
   1  -5   3   77.08   10.69
   1  -5   4    1.36    1.60
  -1   5  -4    1.24    1.04
   1  -5   4    0.84    1.65
   1  -5   4    1.01    0.55
   1  -5   5  668.46   32.12
   1  -5   5  721.06   38.10
   1  -5   5  754.75   42.45
  -1   5  -5  722.16   22.24
   1  -5   6    0.68    2.00
   1  -5   6   -0.52    1.69
   1  -5   6   -0.04    0.87
  -1   5  -6   -0.26    0.82
  -1   5  -7  280.21   17.20
   1  -5   7  296.43   28.76
   1  -5   7  276.23   24.71
   1  -5   7  269.12   20.70
   1  -5   8   11.63    4.83
   1  -5   8   13.76    5.73
   1  -5   8   11.67    4.28
   1  -5   9  296.16   30.60
   1  -5   9  273.93   26.07
   1  -5  10   14.46    6.96
   1  -5  10   12.02    5.29
  -1   5 -11   76.33   10.52
   1  -5  11   69.72   15.87
  -1   5 -11   76.51    9.88
   1  -5  11   71.11   14.29
  -1   5 -12   16.72    4.88
   1  -5  12   16.85    3.76
   1  -5  12   14.75    7.29
  -1   5 -12   17.59    5.23
   1  -5  12   16.43    3.92
   1  -5  13  243.87   15.62
   1  -5  13  251.45   15.61
   1  -5  13  256.07   32.52
  -1   5 -13  251.49   20.53
  -1   5 -13  256.60   19.72
   1  -5  14  349.25   38.70
  -1   5 -14  336.82   21.62
   1  -5  14  344.11   18.57
   1  -5  14  350.33   19.54
  -1   5 -14  355.42   23.99
   1  -5  15   91.06    9.90
   1  -5  15   86.91    9.40
   1  -5  15   83.81    9.18
  -1   5 -15   87.79   11.00
   1  -5  16    0.31    1.30
   1  -5  16    1.20    0.96
  -1   5 -16   -0.38    1.11
   1  -5  16    0.53    0.69
  -1   5 -17   17.90    4.95
   1  -5  17   17.90    4.20
  -1   5 -17   15.94    4.51
   1  -5  17   19.72    4.60
   1  -5  17   16.61    4.17
  -1   5 -18   71.59    9.62
   1  -5  18   77.23    8.95
  -1   5 -18   75.28    9.87
   1  -5  18   83.13    9.66
   1  -5  18   80.36    8.63
   1  -5  19    4.41    2.13
   1  -5  19    3.70    2.16
   1  -5  19    4.63    2.27
  -1   5 -19    2.69    2.49
   1  -5  20   48.96    6.73
  -1   5 -20   53.09    7.80
   1  -5  21    0.72    0.90
  -1   5 -21   -0.49    0.96
  -1   5 -22   17.83    3.96
  -1   5 -23   -0.75    0.48
  -1   4  26    2.01    1.15
  -1   4  26    0.37    0.21
  -1   4  25    0.59    0.65
  -1   4  25    1.41    1.23
  -1   4  24    6.07    2.14
  -1   4  23   -0.53    1.08
  -1   4  23    1.06    1.08
   1  -4 -22   10.01    2.83
  -1   4  22   17.71    4.00
  -1   4  22   18.82    4.79
   1  -4 -21   27.36    4.50
  -1   4  21   39.68    6.12
  -1   4  21   39.20    7.30
  -1   4  20    0.32    0.43
   1  -4 -20   11.51    3.54
   1  -4 -19    0.65    1.10
  -1   4  19    0.40    1.90
   1  -4 -18   -3.34    4.44
   1  -4 -18   -1.22    4.26
   1  -4 -18    0.65    1.79
  -1   4  18    0.56    0.68
  -1   4  17    7.68    2.69
   1  -4 -17   10.46    7.04
   1  -4 -17    6.12    5.49
   1  -4 -17    6.61    2.13
   1  -4 -16   29.59    6.14
   1  -4 -16   36.47   14.05
   1  -4 -16   32.06    6.38
   1  -4 -16   36.48   12.79
   1  -4 -15    2.21    3.97
   1  -4 -15    0.94    2.61
   1  -4 -15    1.17    2.00
   1  -4 -14    2.01    4.25
   1  -4 -14    0.59    1.17
   1  -4 -14    2.29    2.24
   1  -4 -13    1.22    2.58
   1  -4 -13    0.52    2.36
   1  -4 -12    1.80    2.81
   1  -4 -12    2.80    2.75
   1  -4 -12   -0.69    1.70
   1  -4 -11    1.49    2.01
   1  -4 -11    0.05    1.62
   1  -4 -11    0.01    0.96
   1  -4 -10   15.42    6.53
   1  -4 -10   10.95    6.67
   1  -4 -10   16.09    7.62
   1  -4 -10   22.58    5.36
   1  -4 -10   11.41    5.33
   1  -4  -9    1.56    2.49
   1  -4  -9   -3.00    3.88
   1  -4  -9    0.91    0.69
   1  -4  -9   -0.41    1.64
   1  -4  -8   23.01    9.33
   1  -4  -8   26.18    7.63
   1  -4  -8   26.20    5.45
   1  -4  -8   11.57    4.78
   1  -4  -7    0.63    1.46
   1  -4  -7   -4.07    3.10
   1  -4  -7    0.25    1.91
   1  -4  -7    0.30    0.96
   1  -4  -6    3.97    2.75
   1  -4  -6    4.49    2.98
   1  -4  -6    3.62    2.50
   1  -4  -6    3.53    2.60
   1  -4  -6    2.48    1.51
   1  -4  -5    7.39    2.31
   1  -4  -5    6.99    3.68
   1  -4  -5    7.46    2.91
   1  -4  -5    6.39    4.09
   1  -4  -4   44.15    5.86
   1  -4  -4   34.92    7.82
   1  -4  -4   37.36    7.45
   1  -4  -4   37.95    5.79
   1  -4  -4   41.47    8.58
   1  -4  -3   37.75    7.23
   1  -4  -3   39.41    9.70
   1  -4  -3   35.71    4.88
   1  -4  -3   35.84    6.73
   1  -4  -2   25.67    5.73
   1  -4  -2   26.76    6.43
   1  -4  -2   26.14    6.47
   1  -4  -2   30.30    3.79
   1  -4  -1   15.37    4.99
   1  -4  -1   16.59    6.54
   1  -4  -1   17.21    2.31
   1  -4  -1   15.89    4.39
   1  -4   0   39.89    8.37
   1  -4   0   41.66    7.39
   1  -4   0   42.65    7.44
   1  -4   0   38.64    6.64
   1  -4   1   16.63    5.26
   1  -4   1   21.20    5.44
   1  -4   1   19.33    5.52
   1  -4   1   17.67    4.56
   1  -4   2    5.25    3.16
   1  -4   2    1.62    2.52
   1  -4   2    2.20    1.51
   1  -4   3    0.42    0.60
   1  -4   3   -0.67    1.95
   1  -4   3   -0.45    0.44
  -1   4  -3    0.55    0.21
   1  -4   4    0.11    0.95
  -1   4  -4    0.26    0.23
   1  -4   4   -0.43    0.46
   1  -4   4   -0.40    0.98
   1  -4   5    1.46    1.91
   1  -4   5    3.14    2.25
  -1   4  -5    2.43    1.38
   1  -4   5    2.00    1.20
   1  -4   6    4.43    2.58
   1  -4   6    7.73    3.68
  -1   4  -6    6.39    2.42
  -1   4  -7   34.00    6.17
   1  -4   7   35.79    9.05
   1  -4   7   31.75    6.22
   1  -4   8    0.46    0.40
  -1   4  -8    2.50    1.60
   1  -4   8    1.82    1.52
   1  -4   9   21.23    7.71
  -1   4  -9   19.44    4.99
  -1   4 -10   -0.27    1.27
   1  -4  10   -2.20    3.68
   1  -4  11   15.32    7.32
  -1   4 -11   17.86    5.79
  -1   4 -12   15.11    4.46
   1  -4  12   15.63    3.38
   1  -4  12   14.59    7.29
  -1   4 -12   15.25    4.60
   1  -4  12   14.37    3.10
  -1   4 -13   80.41   11.23
   1  -4  13   89.21    8.92
  -1   4 -13   92.79   10.55
   1  -4  13   85.06    8.77
   1  -4  13   93.64   18.59
  -1   4 -13   88.49   11.40
   1  -4  14   10.08    7.36
   1  -4  14    8.87    2.68
  -1   4 -14    8.55    3.30
   1  -4  14   10.10    2.98
  -1   4 -14    7.72    3.48
  -1   4 -15   13.97    4.08
   1  -4  15   13.75    3.83
   1  -4  15   14.21    3.87
   1  -4  16    0.80    1.38
   1  -4  16    0.37    0.89
   1  -4  16    0.37    0.56
  -1   4 -16    0.65    1.16
   1  -4  17    9.43    3.28
  -1   4 -17    4.08    3.92
  -1   4 -17    7.21    3.51
  -1   4 -17    8.12    3.16
   1  -4  17    7.79    2.65
   1  -4  17    9.41    3.31
  -1   4 -18    9.72    3.55
   1  -4  18   10.51    3.55
   1  -4  18   10.76    3.18
   1  -4  18    9.65    2.98
  -1   4 -18   10.01    3.75
   1  -4  19    5.60    2.36
   1  -4  19    6.90    2.84
   1  -4  19    5.32    1.55
  -1   4 -19    6.45    3.03
   1  -4  20   51.19    7.23
   1  -4  20   47.55    6.61
   1  -4  20   49.15    7.03
  -1   4 -20   47.14    7.52
  -1   4 -21    2.75    2.18
   1  -4  21    3.21    1.47
  -1   4 -22    0.03    0.89
   1  -4  22    0.04    0.41
  -1   4 -23    5.71    2.46
  -1   4 -24    1.03    1.05
  -1   3  26    1.25    0.76
  -1   3  26   -0.13    0.36
  -1   3  26    0.73    0.72
  -1   3  25    4.09    1.77
  -1   3  25    2.69    1.59
  -1   3  24   -0.92    1.26
  -1   3  23    0.02    0.51
  -1   3  23    0.77    1.12
  -1   3  22   14.97    4.05
  -1   3  22   14.33    3.65
   1  -3 -21   27.71    6.89
  -1   3  21   35.45    6.59
  -1   3  21   28.81    5.37
   1  -3 -20   20.82    5.49
  -1   3  20   23.38    5.11
   1  -3 -19   99.05   12.05
  -1   3  19   96.34   10.15
   1  -3 -18   33.99   13.68
   1  -3 -18   31.71   12.32
   1  -3 -18   35.51    7.13
   1  -3 -18    1.79    1.91
  -1   3  18   37.14    6.51
   1  -3 -17  106.41   22.32
  -1   3  17  109.79   10.32
   1  -3 -17  104.56   11.93
   1  -3 -17  107.46   23.94
   1  -3 -16  111.37   23.80
   1  -3 -16   93.74   20.42
   1  -3 -16  103.95   11.17
   1  -3 -15   86.04   10.00
   1  -3 -15   86.42   18.55
   1  -3 -15   90.27   20.31
   1  -3 -14   86.66   18.94
   1  -3 -14   78.24    8.92
   1  -3 -14   84.17   17.31
   1  -3 -13   -1.45    2.33
   1  -3 -13   -0.40    2.41
   1  -3 -12    3.47    3.56
   1  -3 -12    1.61    0.65
   1  -3 -11  164.53   20.04
   1  -3 -11  208.60   19.39
   1  -3 -11  200.77   25.92
   1  -3 -11  174.19   23.72
   1  -3 -10   60.03   11.22
   1  -3 -10   75.87   15.68
   1  -3 -10   75.34   10.72
   1  -3 -10   68.73   14.41
   1  -3  -9   58.60   11.73
   1  -3  -9   39.13    8.66
   1  -3  -9   49.81    8.27
   1  -3  -9   49.37   12.05
   1  -3  -8  130.77   17.96
   1  -3  -8  145.38   19.35
   1  -3  -8  125.39   12.19
   1  -3  -8   95.27   13.08
   1  -3  -7   23.85    6.04
   1  -3  -7   30.77    8.29
   1  -3  -7   38.28    9.62
   1  -3  -7   34.12    5.72
   1  -3  -6   40.84    8.23
   1  -3  -6   34.92    5.23
   1  -3  -6   27.46    6.04
   1  -3  -6   39.61   10.27
   1  -3  -5    0.57    0.82
   1  -3  -5   -0.90    0.80
   1  -3  -5    0.87    1.41
   1  -3  -5   -0.07    1.72
   1  -3  -4  290.78   18.67
   1  -3  -4  288.06   18.83
   1  -3  -4  287.35   12.16
   1  -3  -4  296.20   16.30
   1  -3  -4  311.68   22.04
   1  -3  -3  553.85   17.97
   1  -3  -3  599.46   20.26
   1  -3  -3  597.75   28.94
   1  -3  -3  546.72   24.35
   1  -3  -3  571.92   25.66
   1  -3  -2    8.87    3.53
   1  -3  -2   10.77    2.28
   1  -3  -2   12.46    3.89
   1  -3  -1  562.57   26.90
   1  -3  -1  516.11   12.35
   1  -3   0  611.59   24.92
   1  -3   0  505.70   25.33
   1  -3   0  542.33   22.15
   1  -3   0  577.63   23.67
   1  -3   1    2.25    0.92
   1  -3   1    1.86    1.65
   1  -3   1    0.95    0.31
   1  -3   2  187.49   13.26
   1  -3   2  186.83   15.79
  -1   3  -2  173.22    4.86
   1  -3   2  203.06   14.65
   1  -3   3   24.24    5.63
   1  -3   3   23.79    5.08
  -1   3  -3   22.06    2.75
   1  -3   3   22.42    4.59
  -1   3  -4  104.94    7.34
   1  -3   4   93.48   10.96
   1  -3   4   92.13    9.48
   1  -3   4  113.28   13.28
   1  -3   5  156.62   16.52
  -1   3  -5  143.95   10.45
   1  -3   5  132.22   11.39
  -1   3  -6  209.39   13.79
   1  -3   6  225.24   20.58
   1  -3   6  206.45   13.98
  -1   3  -7  328.63   18.84
   1  -3   7  364.16   27.38
   1  -3   7  326.24   17.64
  -1   3  -8    1.56    0.95
   1  -3   8    1.31    1.69
   1  -3   8    1.07    1.88
   1  -3   9    6.50    3.68
  -1   3  -9    6.67    3.07
  -1   3 -10   51.10    9.07
   1  -3  10   55.41   11.90
  -1   3 -11   57.86   10.81
   1  -3  11   58.69   12.84
  -1   3 -12  418.09   30.45
   1  -3  12  413.62   36.47
   1  -3  13  359.69   17.37
  -1   3 -13  344.48   21.70
  -1   3 -13  333.09   29.38
  -1   3 -13  370.87   23.22
   1  -3  13  356.87   17.57
   1  -3  13  336.51   33.68
  -1   3 -14    7.05    3.42
   1  -3  14    4.06    1.80
   1  -3  14    5.92    2.34
  -1   3 -15   15.00    5.93
   1  -3  15   23.47    4.99
   1  -3  15   22.22    4.84
  -1   3 -15   21.33    4.90
  -1   3 -16  107.45   11.98
   1  -3  16  105.67   10.68
   1  -3  16  116.50   11.12
   1  -3  17   54.88    8.27
  -1   3 -17   52.50    8.39
   1  -3  17   54.01    7.83
   1  -3  18   11.81    3.79
  -1   3 -18    9.99    3.50
   1  -3  18   10.76    3.54
   1  -3  18   11.17    3.45
  -1   3 -18   -1.77    2.92
   1  -3  19   23.15    5.04
  -1   3 -19   23.44    5.53
   1  -3  19   24.39    4.97
   1  -3  19   22.52    4.91
  -1   3 -20   55.59    8.55
   1  -3  20   54.02    7.68
   1  -3  20   55.12    7.49
   1  -3  20   56.88    7.61
   1  -3  21   34.95    5.60
  -1   3 -21   30.21    6.03
   1  -3  21   34.13    5.57
   1  -3  21   33.32    5.90
   1  -3  22   15.82    3.72
   1  -3  22   14.78    3.41
  -1   3 -22   13.23    3.79
  -1   3 -23    5.05    2.24
   1  -3  23    6.59    2.29
  -1   3 -24    2.77    1.12
  -1   3 -25    3.30    1.31
  -1   2  26    2.59    1.41
  -1   2  26    2.64    1.32
  -1   2  25    0.74    0.93
  -1   2  25    1.05    0.88
  -1   2  24   -0.10    0.30
  -1   2  23    7.20    2.36
  -1   2  23    6.20    2.40
  -1   2  22    2.11    1.47
  -1   2  22   -0.04    0.92
  -1   2  22    1.67    1.22
   1  -2 -22    5.69    2.33
   1  -2 -22    1.59    1.61
  -1   2  21    5.03    1.74
   1  -2 -21    4.07    2.89
   1  -2 -21    1.88    1.07
  -1   2  21    5.45    2.53
  -1   2  21    4.92    2.25
   1  -2 -20    3.23    1.84
  -1   2  20    1.35    0.71
  -1   2  20    4.48    3.01
  -1   2  20    2.79    1.67
  -1   2  19    1.27    1.41
   1  -2 -19    1.03    1.05
  -1   2  19    0.89    0.60
   1  -2 -19    1.87    1.26
  -1   2  18    1.21    1.21
   1  -2 -18    3.30    2.63
   1  -2 -18    1.25    0.91
   1  -2 -18    1.01    0.55
  -1   2  17    7.61    2.65
   1  -2 -17    8.38    5.23
   1  -2 -17    7.06    3.39
   1  -2 -17   11.16    6.75
  -1   2  17    8.92    3.12
  -1   2  16   28.16    5.06
  -1   2  16   25.50    5.03
   1  -2 -16   23.75    5.56
   1  -2 -16   31.74   12.36
   1  -2 -16   28.68   11.23
   1  -2 -15    8.09    5.51
   1  -2 -15    8.33    3.32
   1  -2 -15    7.03    4.99
   1  -2 -14   14.50    8.16
   1  -2 -14    9.43    6.81
   1  -2 -14    6.53    2.37
   1  -2 -13    5.50    7.37
   1  -2 -13    3.19    2.85
   1  -2 -12    7.25    3.84
   1  -2 -12    6.29    4.40
   1  -2 -11    6.62    4.08
   1  -2 -11    5.27    3.70
   1  -2 -10   21.89    6.84
   1  -2 -10   21.31    7.81
   1  -2 -10   22.43    7.86
   1  -2  -9   50.89   11.83
   1  -2  -9   50.07   10.06
   1  -2  -9   50.62   12.31
   1  -2  -8   15.58    5.46
   1  -2  -8   19.21    7.07
   1  -2  -8   20.53    7.40
   1  -2  -7    5.51    3.56
   1  -2  -7    2.76    1.72
   1  -2  -7    2.15    2.86
   1  -2  -6    1.60    1.45
   1  -2  -6    1.18    1.62
   1  -2  -6    3.16    1.97
   1  -2  -5   12.67    4.44
   1  -2  -5   13.37    4.00
   1  -2  -5   15.24    4.76
   1  -2  -5   14.44    2.77
   1  -2  -4    1.01    1.99
   1  -2  -4   -0.04    0.60
   1  -2  -4    1.46    1.39
   1  -2  -4   -0.34    0.24
   1  -2  -3   -0.15    0.36
   1  -2  -3   -0.92    1.16
   1  -2  -3   -0.41    0.64
   1  -2  -3    0.63    0.41
   1  -2  -2   48.25    7.16
   1  -2  -2   43.00    4.47
   1  -2  -2   48.46    6.73
   1  -2  -1    0.20    0.89
   1  -2  -1    0.11    0.34
   1  -2  -1    0.75    0.39
   1  -2   0    2.68    1.81
   1  -2   0    3.76    1.53
   1  -2   0    3.37    2.04
   1  -2   1    0.31    0.82
   1  -2   1    0.65    0.66
   1  -2   1   -1.29    1.35
   1  -2   2   -0.50    0.89
  -1   2  -2    0.14    0.18
   1  -2   2   -0.96    1.12
   1  -2   2    0.03    1.12
   1  -2   3    4.64    1.80
   1  -2   3    2.55    1.45
  -1   2  -3    3.96    1.15
   1  -2   3    6.06    2.35
   1  -2   4    0.56    0.97
  -1   2  -4    0.67    0.55
   1  -2   4    0.29    0.51
   1  -2   5    0.28    0.30
  -1   2  -5    0.24    0.73
   1  -2   5    1.60    1.91
   1  -2   6   23.85    3.87
  -1   2  -6   25.66    4.67
  -1   2  -7    8.91    2.93
   1  -2   7    8.77    2.48
  -1   2  -8   10.74    3.77
  -1   2  -9    1.56    1.71
  -1   2 -10    4.48    2.83
  -1   2 -11    0.14    1.33
  -1   2 -12   25.18    7.58
   1  -2  12   26.59    8.49
  -1   2 -13    1.11    1.16
   1  -2  13    0.98    1.70
  -1   2 -14    6.10    5.14
   1  -2  14   21.56    5.04
  -1   2 -14   18.91    7.75
   1  -2  14   24.38    4.69
  -1   2 -15    9.30    5.71
   1  -2  15    6.90    2.43
   1  -2  15    4.91    0.76
   1  -2  16   13.04    3.74
  -1   2 -16   11.56    3.99
  -1   2 -16   11.43    6.85
   1  -2  16   10.54    3.34
   1  -2  17    0.10    1.54
  -1   2 -17    0.01    1.17
   1  -2  17    0.88    2.28
   1  -2  18    1.21    1.27
  -1   2 -18    1.61    1.97
   1  -2  18    0.16    0.81
  -1   2 -18    1.12    1.37
   1  -2  19   11.03    3.59
  -1   2 -19    9.31    3.62
  -1   2 -19    3.57    4.25
   1  -2  19    9.04    3.44
  -1   2 -20    0.14    0.99
   1  -2  20    0.52    1.30
   1  -2  20    0.73    1.32
   1  -2  20    0.66    0.55
   1  -2  21   67.68    8.42
   1  -2  21   69.32    8.65
   1  -2  21   64.62    8.16
  -1   2 -21   60.26    8.91
  -1   2 -22    5.83    2.25
   1  -2  22    7.90    2.72
   1  -2  22    8.19    2.97
   1  -2  22    6.48    2.47
   1  -2  23    1.78    0.85
   1  -2  23    2.60    1.52
  -1   2 -23    2.22    1.75
  -1   2 -24    0.26    0.38
   1  -2  24   -0.36    0.37
  -1   2 -25   13.37    2.81
  -1   1  26    0.19    0.31
  -1   1  26    1.04    1.03
  -1   1  25   20.04    4.33
  -1   1  25   16.33    3.53
  -1   1  24   37.17    5.67
  -1   1  23   13.85    3.50
  -1   1  23   13.96    3.75
  -1   1  22    7.08    2.81
   1  -1 -22    2.03    1.03
  -1   1  22    7.80    2.86
   1  -1 -22    4.13    2.23
  -1   1  21    2.08    1.05
  -1   1  21    0.88    0.56
  -1   1  21    3.73    2.08
   1  -1 -21    3.08    2.28
  -1   1  20   14.15    3.91
  -1   1  20   11.38    3.85
  -1   1  20    9.69    3.36
   1  -1 -20    0.29    0.88
   1  -1 -20   10.62    3.94
   1  -1 -19    0.63    1.88
  -1   1  19    2.09    1.61
  -1   1  19    0.52    0.30
   1  -1 -18    4.73    4.60
  -1   1  18    6.57    3.04
   1  -1 -18    6.40    2.70
  -1   1  18    6.63    2.84
   1  -1 -17   51.55   14.94
  -1   1  17   44.80    6.70
   1  -1 -17   45.18    7.76
  -1   1  17   45.98    6.95
   1  -1 -16   60.66    8.53
   1  -1 -16   61.50   16.01
  -1   1  16   62.46    7.65
   1  -1 -16   59.96   16.23
  -1   1  16   60.27    7.99
   1  -1 -15   66.53   16.50
   1  -1 -15   61.94   15.15
  -1   1  15   60.67    7.18
   1  -1 -15   65.79    8.70
   1  -1 -14   22.15    4.54
   1  -1 -14   24.65    9.54
   1  -1 -14   22.27    9.08
   1  -1 -13   17.81    7.40
   1  -1 -13   18.56    7.62
   1  -1 -12    2.59    2.83
   1  -1 -12    4.57    5.52
   1  -1 -11    0.93    2.66
   1  -1 -11   -0.87    2.20
   1  -1 -10    1.25    2.46
   1  -1 -10    0.19    1.20
   1  -1  -9   41.97   10.29
   1  -1  -9   43.52    9.11
   1  -1  -9   44.27   10.16
   1  -1  -8 1234.04   45.60
   1  -1  -8 1291.77   50.07
   1  -1  -8 1202.07   51.06
   1  -1  -7   43.91    9.44
   1  -1  -7   40.09    9.27
   1  -1  -7   43.07    8.24
   1  -1  -6   25.80    6.85
   1  -1  -6   30.09    6.76
   1  -1  -6   29.14    6.24
   1  -1  -5  148.10   12.63
   1  -1  -5  141.76   13.78
   1  -1  -5  148.43   15.55
   1  -1  -4   50.36    6.87
   1  -1  -4   48.78    7.89
   1  -1  -3  198.76   11.67
   1  -1  -3  209.49   14.53
   1  -1  -2    2.65    1.46
   1  -1  -2    2.55    1.51
   1  -1  -2    3.44    1.54
   1  -1  -1   64.47    7.05
   1  -1  -1   59.97    6.17
   1  -1   0   -0.05    0.75
   1  -1   1  111.98    8.22
  -1   1  -1  122.85    6.68
   1  -1   2   30.23    3.74
  -1   1  -2   28.33    2.98
   1  -1   2   29.41    4.47
   1  -1   3  140.65    8.52
  -1   1  -3  137.42    7.75
   1  -1   3  149.73   10.59
   1  -1   4  205.69   13.74
  -1   1  -4  209.77   11.09
  -1   1  -5    8.26    2.29
  -1   1  -6 1701.13   40.33
  -1   1  -7  266.15   17.45
  -1   1  -8   12.16    3.95
  -1   1  -9   11.80    4.34
  -1   1 -10   93.01   13.00
  -1   1 -11    0.91    1.07
  -1   1 -12    7.40    3.68
  -1   1 -13   10.67    4.67
   1  -1  13   13.28    5.83
  -1   1 -14    9.28    5.63
   1  -1  14    6.15    1.60
   1  -1  14    8.43    2.63
   1  -1  15    0.89    0.24
  -1   1 -15    0.30    1.90
   1  -1  15   -0.12    0.98
  -1   1 -15    0.22    1.04
   1  -1  16   15.13    3.93
   1  -1  16   11.78    3.46
  -1   1 -16   13.25    3.90
  -1   1 -16   12.07    6.83
  -1   1 -16   10.77    5.56
  -1   1 -17    1.82    2.37
  -1   1 -17    8.72    7.04
   1  -1  17   10.80    3.78
   1  -1  17   10.80    3.40
  -1   1 -17   12.43    3.58
  -1   1 -18   -0.83    2.37
   1  -1  18    0.19    0.40
  -1   1 -18    0.03    0.72
  -1   1 -19    0.96    1.32
   1  -1  19    2.89    1.95
  -1   1 -19    4.40    2.12
  -1   1 -20   16.21    4.85
   1  -1  20   22.58    5.30
   1  -1  20   20.47    4.79
   1  -1  21   68.88    8.59
   1  -1  21   67.00    8.53
   1  -1  21   69.06    8.57
  -1   1 -21   65.79    9.23
   1  -1  22   10.70    3.61
  -1   1 -22    6.35    3.03
   1  -1  22    7.63    2.58
   1  -1  22    8.93    3.19
   1  -1  23   23.95    4.49
   1  -1  23   27.67    5.14
  -1   1 -23   25.90    5.05
   1  -1  23   27.65    5.12
   1  -1  24    5.64    2.12
   1  -1  24    4.40    1.60
  -1   1 -24    3.65    1.69
   1  -1  25   83.13    6.93
  -1   1 -25   72.74    7.19
   1  -1  25   89.96    7.20
  -1   0  26   -0.58    0.46
  -1   0  25    2.01    1.05
  -1   0  25    2.12    1.42
  -1   0  24   -0.50    0.68
   1   0 -23   17.21    4.44
  -1   0  23   22.38    4.47
  -1   0  23   24.09    4.71
  -1   0  22    2.15    1.61
   1   0 -22    2.23    0.61
  -1   0  22    3.85    2.13
  -1   0  21   14.44    4.12
  -1   0  21   15.68    4.21
  -1   0  21   13.81    3.07
   1   0 -21   20.22    4.03
   1   0 -21   13.66    4.84
   1   0 -20    0.96    1.29
  -1   0  20    1.45    1.74
  -1   0  20    0.20    0.58
  -1   0  20   -0.98    1.33
  -1   0  19    2.70    2.37
   1   0 -19    1.81    2.23
  -1   0  19    0.69    1.48
  -1   0  19    1.74    1.77
  -1   0  18   -0.59    2.22
   1   0 -18    5.11    6.24
   1   0 -18   -1.47    1.56
  -1   0  18    1.22    1.30
  -1   0  17    0.42    1.54
  -1   0  17   -1.51    1.41
   1   0 -17    2.45    3.72
   1   0 -17   -0.40    1.63
   1   0 -16   -0.79    1.27
   1   0 -16   -0.41    2.29
  -1   0  16   -0.07    0.87
  -1   0  16    0.93    0.37
  -1   0  15    1.20    1.20
   1   0 -15    2.06    4.21
  -1   0  15    2.49    1.74
   1   0 -15    2.78    4.76
   1   0 -15    0.76    0.57
   1   0 -14    0.77    1.62
   1   0 -14    2.40    3.88
   1   0 -14    1.15    0.64
   1   0 -13   21.51    9.49
   1   0 -13   13.98    5.88
   1   0 -12    4.64    4.20
   1   0 -12    2.77    2.24
   1   0 -11    5.78    3.63
   1   0 -11    4.30    3.09
   1   0 -10   19.28    6.26
   1   0 -10   20.44    6.61
   1   0  -9   24.67    6.96
   1   0  -9   19.94    6.32
   1   0  -8    5.87    2.75
   1   0  -7   34.86    7.28
   1   0  -7   33.55    7.69
   1   0  -7   36.51    8.37
   1   0  -6   20.28    6.31
   1   0  -6   24.79    6.22
   1   0  -6   27.11    6.16
   1   0  -5    7.14    3.38
   1   0  -5    8.15    3.32
   1   0  -5    8.71    3.10
   1   0  -4    1.46    1.25
   1   0  -4    2.62    1.79
   1   0  -4    2.31    1.59
  -1   0   4    1.64    0.97
  -1   0   3    0.49    0.19
   1   0  -3    1.37    1.42
  -1   0   2    5.74    1.68
   1   0  -2    5.82    2.00
  -1   0   1    1.80    0.66
   1   0  -1    2.51    1.19
   1   0   0    5.97    1.26
  -1   0   0    5.16    1.15
  -1   0  -1    4.89    1.40
   1   0   1    3.86    1.35
  -1   0  -1    3.84    1.15
  -1   0  -2    2.28    1.02
   1   0   2    2.34    1.07
   1   0   3   14.09    2.65
   1   0   3   12.31    1.72
  -1   0  -3   14.12    2.79
   1   0   4    7.80    2.25
  -1   0  -4    8.50    2.27
  -1   0  -5    1.11    1.33
  -1   0  -6   56.86    7.67
  -1   0  -7   18.80    4.69
  -1   0  -8    8.02    3.16
  -1   0  -9    0.11    0.94
  -1   0 -10    0.32    1.00
  -1   0 -11    0.84    1.67
  -1   0 -12    4.58    2.92
  -1   0 -13   35.89    9.52
  -1   0 -14    8.01    3.98
  -1   0 -14   11.13    4.62
   1   0  15   21.34    4.46
  -1   0 -15   24.96    9.24
   1   0  15   23.64    4.60
  -1   0 -15   24.40    5.30
  -1   0 -16    0.87    1.03
  -1   0 -16    2.08    1.83
   1   0  16    0.33    0.69
   1   0  16    2.41    1.92
  -1   0 -17    5.19    7.25
  -1   0 -17    3.63    1.88
   1   0  17    3.56    1.82
  -1   0 -17   10.12    5.22
   1   0  17    5.40    3.27
  -1   0 -18    6.23    2.61
   1   0  18    4.73    2.52
  -1   0 -18    3.50    3.70
  -1   0 -18    4.33    4.54
   1   0  18    2.46    2.01
  -1   0 -19    0.10    0.91
   1   0  19    0.64    0.96
   1   0  19   -0.18    0.83
  -1   0 -19   -1.72    2.57
  -1   0 -20    1.69    1.98
   1   0  20    3.21    1.96
   1   0  21   11.27    3.53
  -1   0 -21   11.25    3.65
   1   0  21   11.68    3.85
  -1   0 -22    1.80    0.93
   1   0  22    3.15    1.72
   1   0  22    3.69    1.90
   1   0  22    3.58    2.53
   1   0  23    6.49    2.29
   1   0  23    6.31    2.33
   1   0  23    4.87    2.02
  -1   0 -23    5.54    2.43
  -1   0 -24   -0.10    0.73
   1   0  24    0.44    0.60
   1   0  24    0.73    0.88
   1   0  24    0.00    0.42
   1   0  25    5.52    1.81
  -1   0 -25    3.68    2.00
   1   0  25    0.00    1.53
   1   0  26    9.79    2.14
   1   0  26   10.46    2.47
  -1  -1  25    1.82    1.29
  -1  -1  25    2.35    1.32
  -1  -1  24   -0.93    0.87
  -1  -1  24    0.47    0.32
  -1  -1  23   40.12    6.36
   1   1 -23   32.65    5.87
   1   1 -22   11.46    3.73
  -1  -1  22   15.32    4.30
  -1  -1  22   13.18    3.53
   1   1 -22    1.08    1.14
  -1  -1  21   28.88    5.83
  -1  -1  21   25.02    5.18
   1   1 -21   14.46    3.53
   1   1 -21   22.22    5.06
  -1  -1  20    4.81    2.63
  -1  -1  20    3.69    1.92
   1   1 -20    5.15    2.44
  -1  -1  20    5.75    2.15
  -1  -1  19    3.40    1.68
  -1  -1  19    2.66    1.85
  -1  -1  19    2.84    1.80
   1   1 -19    1.05    0.69
  -1  -1  18   20.87    4.63
   1   1 -18   19.02    5.14
  -1  -1  18   20.18    4.98
  -1  -1  18   19.00    5.04
  -1  -1  17   29.03    5.83
  -1  -1  17   26.10    5.50
  -1  -1  17   26.57    6.17
   1   1 -17   26.54    5.94
   1   1 -17   24.67    9.80
  -1  -1  16   42.86    6.76
  -1  -1  16   46.47    6.95
   1   1 -16   42.42    7.35
   1   1 -16   46.78   13.78
  -1  -1  15    9.05    2.95
   1   1 -15    7.46    6.12
  -1  -1  15    5.65    2.41
   1   1 -15    5.42    2.68
  -1  -1  14  219.72   13.84
   1   1 -14  235.60   28.22
   1   1 -14  210.07   26.80
   1   1 -14  208.93   14.83
  -1  -1  14  205.93   13.34
   1   1 -13   25.77    8.88
   1   1 -13   20.69    7.84
   1   1 -12   80.05   14.84
   1   1 -12   77.65   14.93
   1   1 -11   23.52    7.61
   1   1 -11   25.66    7.63
   1   1 -10    7.51    3.80
   1   1 -10   10.27    4.70
   1   1  -9    9.15    3.87
   1   1  -9    6.37    3.58
   1   1  -8  533.79   30.27
   1   1  -8  451.40   28.00
   1   1  -7   53.65    8.82
   1   1  -6    0.82    1.36
  -1  -1   5    5.69    2.03
   1   1  -5    6.44    2.71
   1   1  -5    5.57    2.47
   1   1  -5    6.96    2.81
  -1  -1   4   87.68    7.34
   1   1  -4   92.96    9.58
   1   1  -4  103.76    9.44
  -1  -1   3   37.88    4.69
   1   1  -3   44.45    5.37
   1   1  -3   39.39    5.50
   1   1  -2    3.00    1.30
  -1  -1   2    2.49    1.49
   1   1  -1   17.51    2.22
  -1  -1   1   15.78    2.94
  -1  -1   1   13.83    2.71
  -1  -1   0   10.34    2.38
  -1  -1  -1  539.84   17.95
  -1  -1  -1  492.88   16.09
  -1  -1  -1  545.49   17.14
  -1  -1  -2    8.05    2.15
  -1  -1  -2    6.20    2.18
  -1  -1  -2    8.52    2.18
  -1  -1  -3    9.82    2.58
   1   1   3    7.68    1.05
  -1  -1  -4   16.46    3.73
  -1  -1  -5    5.14    2.09
  -1  -1  -6  796.72   29.72
  -1  -1  -7   61.89    8.90
  -1  -1  -8  129.33   13.73
  -1  -1  -9  223.26   19.19
  -1  -1 -10   37.07    8.36
  -1  -1 -11   87.30   13.84
  -1  -1 -12    3.23    2.64
  -1  -1 -13  115.11   17.69
  -1  -1 -14  239.65   27.13
   1   1  15  530.88   21.16
  -1  -1 -15  459.44   39.67
  -1  -1 -15  531.96   24.34
  -1  -1 -16    4.29    4.06
   1   1  16   11.22    3.44
  -1  -1 -16   10.93    7.30
  -1  -1 -16   11.80    3.78
  -1  -1 -17   40.43   13.43
  -1  -1 -17   49.54    7.78
   1   1  17   45.98    6.85
  -1  -1 -17   40.15   14.18
   1   1  17   47.61    7.29
   1   1  18   61.68    9.11
   1   1  18   58.11    7.77
  -1  -1 -18   51.48   15.35
  -1  -1 -18   57.48    8.81
  -1  -1 -18   44.75   14.70
   1   1  19   -0.24    2.40
   1   1  19   -0.23    0.94
  -1  -1 -19   -1.14    2.16
  -1  -1 -19   -0.22    1.90
   1   1  20   16.70    4.57
  -1  -1 -20   14.01    4.56
   1   1  20   13.03    3.82
   1   1  21    1.24    1.20
   1   1  21    0.58    0.55
  -1  -1 -21   -0.16    0.96
   1   1  22   12.88    3.55
   1   1  22   13.94    3.75
  -1  -1 -22   15.00    5.17
   1   1  23   49.33    7.10
   1   1  23   50.61    6.71
   1   1  23   47.94    6.76
  -1  -1 -23   41.43    6.98
   1   1  24    8.16    2.49
   1   1  24    9.10    2.78
   1   1  24    7.84    2.50
  -1  -1 -24    6.25    2.53
  -1  -1 -25    0.57    1.15
   1   1  25    0.97    0.75
   1   1  25    0.52    0.53
   1   1  26    0.30    0.47
   1   1  26    1.33    0.76
  -1  -2  25    6.08    1.85
  -1  -2  25    6.29    1.94
  -1  -2  24    1.03    0.92
  -1  -2  24    2.33    1.39
  -1  -2  23   21.38    4.54
   1   2 -23   13.02    3.59
  -1  -2  23   21.06    4.68
  -1  -2  22    0.55    1.04
   1   2 -22   -0.99    1.63
  -1  -2  22    0.04    0.53
   1   2 -21   13.85    4.03
  -1  -2  21   20.10    4.76
  -1  -2  21   20.83    4.91
  -1  -2  20   16.90    4.26
   1   2 -20   15.04    4.56
  -1  -2  20   16.46    4.43
  -1  -2  19    0.03    0.70
   1   2 -19    0.98    1.15
  -1  -2  19    1.38    1.27
  -1  -2  19    0.26    1.22
  -1  -2  18    0.69    0.67
  -1  -2  18    0.72    1.52
  -1  -2  18    0.24    1.27
   1   2 -18    0.02    1.43
  -1  -2  17    2.65    1.74
   1   2 -17    5.54    5.27
  -1  -2  17    3.85    2.43
  -1  -2  17    2.80    1.56
   1   2 -17    3.37    1.97
  -1  -2  16    4.51    2.55
   1   2 -16    6.15    3.10
  -1  -2  16    4.72    2.39
  -1  -2  16    3.57    1.51
   1   2 -16    3.82    3.16
   1   2 -15    3.09    2.20
  -1  -2  15    3.76    1.76
   1   2 -15    5.73    4.76
  -1  -2  15    3.85    2.05
  -1  -2  14    0.77    0.43
   1   2 -14   -0.18    3.05
   1   2 -14    0.35    1.15
  -1  -2  14   -0.49    0.78
   1   2 -14    0.69    0.93
   1   2 -13   33.03   10.28
   1   2 -12    5.97    5.27
   1   2 -12    5.48    3.80
   1   2 -11   18.16    7.35
   1   2 -11   21.24    6.94
   1   2 -10    2.44    2.96
   1   2 -10    2.13    1.81
   1   2  -9   13.13    5.20
   1   2  -9   11.11    4.60
   1   2  -8    2.97    2.10
   1   2  -8    2.59    2.04
   1   2  -7    7.19    3.05
   1   2  -7    8.99    3.86
  -1  -2   7    7.34    2.21
   1   2  -6    8.61    3.36
   1   2  -6    8.25    3.19
  -1  -2   5   13.17    3.84
  -1  -2   4   12.11    3.45
   1   2  -3    6.08    2.42
  -1  -2   3    8.53    3.01
  -1  -2   2    1.44    1.08
   1   2  -2    1.87    1.31
  -1  -2   1    1.64    1.52
  -1  -2   1    1.14    1.15
  -1  -2   0    2.93    1.38
  -1  -2   0    2.81    1.29
  -1  -2  -1    9.55    3.14
  -1  -2  -1   11.82    3.00
  -1  -2  -1   12.07    3.12
  -1  -2  -1   10.00    3.01
  -1  -2  -2   -0.31    1.04
  -1  -2  -2    1.21    1.18
  -1  -2  -2    0.84    1.55
  -1  -2  -3   -0.25    0.16
  -1  -2  -3    1.61    1.58
  -1  -2  -3   -0.04    0.65
  -1  -2  -3    0.60    1.58
  -1  -2  -4    1.02    1.96
  -1  -2  -4    1.49    1.11
  -1  -2  -4    0.94    1.26
  -1  -2  -5    1.17    1.29
  -1  -2  -5    2.18    1.44
  -1  -2  -6    6.38    3.23
  -1  -2  -6    5.01    2.29
  -1  -2  -7    4.13    2.26
  -1  -2  -7    7.06    3.25
  -1  -2  -8   24.59    6.34
  -1  -2  -8   21.68    6.78
  -1  -2  -9   26.49    7.62
  -1  -2  -9   24.30    6.48
  -1  -2 -10    3.39    2.70
  -1  -2 -10    3.41    3.00
  -1  -2 -11    1.24    1.19
  -1  -2 -12    3.29    3.00
  -1  -2 -13   33.98    9.83
  -1  -2 -14   45.27   11.94
  -1  -2 -15   80.39   17.05
   1   2  15   71.02    8.12
  -1  -2 -15   76.78    9.10
  -1  -2 -15   83.48   19.54
  -1  -2 -16    5.08    5.13
   1   2  16    5.26    2.17
  -1  -2 -16    6.10    4.72
  -1  -2 -16    8.09    3.50
  -1  -2 -16   16.97    6.25
  -1  -2 -17   10.69    6.96
   1   2  17   12.14    3.50
  -1  -2 -17   12.80    4.37
  -1  -2 -17   15.79    8.41
  -1  -2 -18   44.58   10.94
   1   2  18   23.79    5.03
  -1  -2 -18   26.77   11.25
  -1  -2 -18   28.31   13.02
  -1  -2 -18   25.42    6.05
   1   2  18   23.54    5.06
  -1  -2 -19   18.68    5.31
   1   2  19   12.16    3.11
   1   2  19   19.40    4.36
   1   2  20    3.48    1.73
   1   2  20    2.02    1.17
  -1  -2 -20    2.90    1.85
   1   2  21    8.58    3.40
  -1  -2 -21    6.03    4.02
   1   2  22    7.91    3.28
  -1  -2 -22    7.75    3.59
   1   2  22    7.70    2.82
  -1  -2 -23    1.16    1.27
   1   2  23    4.23    2.31
   1   2  23    1.32    0.94
   1   2  24    1.32    0.97
   1   2  24    1.43    1.09
   1   2  24    0.96    0.56
  -1  -2 -24    2.05    1.47
   1   2  25    9.34    2.30
   1   2  25    7.92    2.61
   1   2  25    8.80    2.45
   1   2  26    1.82    1.08
   1   2  26    0.99    0.62
  -1  -3  24   -0.37    0.50
   1   3 -23   -0.15    0.87
  -1  -3  23   -0.56    0.70
  -1  -3  23    0.40    0.71
  -1  -3  22   67.61    8.03
   1   3 -22   51.85    7.38
  -1  -3  22   66.46    8.53
  -1  -3  21   61.00    8.09
  -1  -3  21   52.04    7.60
   1   3 -21   47.40    7.61
  -1  -3  20   24.95    5.47
  -1  -3  20   27.27    5.82
   1   3 -20   23.67    5.45
  -1  -3  19    3.67    2.36
   1   3 -19    2.51    2.02
  -1  -3  19    2.77    2.24
  -1  -3  18   11.04    3.72
  -1  -3  18    9.32    3.52
  -1  -3  18   10.26    3.09
   1   3 -18   10.84    4.03
  -1  -3  17   44.65    7.20
   1   3 -17   44.06    7.55
   1   3 -17   34.36   12.41
  -1  -3  17   41.10    7.04
  -1  -3  17   46.06    7.70
  -1  -3  16   45.72    7.46
   1   3 -16   44.04   13.38
  -1  -3  16   45.48    6.91
   1   3 -16   43.02    7.29
  -1  -3  16   42.09    6.86
   1   3 -15  267.34   19.77
  -1  -3  15  249.85   16.14
  -1  -3  15  260.30   16.77
   1   3 -15  232.14   29.32
   1   3 -15  242.07   16.91
  -1  -3  15  250.10   16.01
  -1  -3  14  144.10   11.69
   1   3 -14  125.26   12.16
   1   3 -14  154.22   14.19
  -1  -3  14  135.40   11.49
  -1  -3  14  140.09   11.79
   1   3 -14  134.12   12.01
   1   3 -14  147.22   22.48
   1   3 -13   52.11   13.25
  -1  -3  13   62.41    7.27
  -1  -3  13   56.77    7.03
   1   3 -13   56.55    7.38
   1   3 -13   60.33    8.43
  -1  -3  13   57.51    7.01
   1   3 -12    1.74    2.28
   1   3 -11   79.75   14.82
   1   3 -10    2.43    2.80
   1   3  -9  160.07   18.79
   1   3  -9  158.33   15.89
  -1  -3   8   69.64    8.26
   1   3  -8   72.85   10.16
   1   3  -8   83.88   12.39
  -1  -3   7 1400.49   37.05
   1   3  -7 1406.46   39.47
   1   3  -6   17.00    5.21
   1   3  -6   15.91    3.78
  -1  -3   6   15.91    4.14
   1   3  -5    1.26    1.48
  -1  -3   5    0.84    2.70
   1   3  -4   17.90    2.93
  -1  -3   4   15.25    4.16
  -1  -3   3  169.88   13.35
  -1  -3   2   89.08    9.76
  -1  -3   1   15.34    4.64
  -1  -3   1   12.93    3.71
  -1  -3   0  191.33   13.85
  -1  -3   0  173.47   13.07
  -1  -3  -1 1037.83   32.75
  -1  -3  -1 1026.64   32.17
  -1  -3  -2  351.18   16.34
  -1  -3  -2  364.12   18.52
  -1  -3  -2  334.69   18.38
  -1  -3  -2  334.29   18.86
  -1  -3  -2  311.47   13.28
  -1  -3  -3   20.22    3.40
  -1  -3  -3   18.13    4.80
  -1  -3  -3   23.58    5.20
  -1  -3  -3   18.23    4.66
  -1  -3  -3   22.60    4.91
  -1  -3  -3   16.87    2.35
  -1  -3  -3   24.60    5.27
  -1  -3  -4    7.26    3.21
  -1  -3  -4    6.12    2.83
  -1  -3  -4    8.99    3.13
  -1  -3  -4    8.11    2.11
  -1  -3  -4    7.65    3.38
  -1  -3  -4    7.99    3.14
  -1  -3  -5   15.35    4.20
  -1  -3  -5   10.81    4.24
  -1  -3  -6   81.30   10.22
  -1  -3  -6   82.24   12.25
  -1  -3  -6   82.05   11.05
  -1  -3  -7   11.59    4.91
  -1  -3  -7   10.70    4.03
  -1  -3  -7    8.71    3.77
  -1  -3  -8   34.66    9.21
  -1  -3  -8   35.06    7.43
  -1  -3  -8   33.62    8.26
  -1  -3  -9  838.03   45.40
  -1  -3  -9  776.89   42.69
  -1  -3  -9  760.78   37.69
  -1  -3 -10    5.30    3.71
  -1  -3 -10    4.45    2.94
  -1  -3 -10    7.96    4.82
  -1  -3 -11  101.76   15.33
  -1  -3 -11  102.14   17.83
  -1  -3 -11  120.40   18.26
  -1  -3 -12   41.48   10.28
  -1  -3 -12   42.14   11.76
  -1  -3 -13   28.08    9.13
  -1  -3 -13   32.04   10.61
  -1  -3 -14   92.51   19.04
  -1  -3 -14   87.44   16.87
  -1  -3 -15  188.52   26.36
  -1  -3 -15  249.38   31.04
  -1  -3 -15  218.51   15.16
  -1  -3 -16    7.24    3.76
  -1  -3 -16   19.56    4.80
  -1  -3 -16   21.91    9.26
   1   3  16   19.16    4.25
  -1  -3 -16   19.90    8.88
  -1  -3 -17  189.89   15.34
   1   3  17  171.63   12.52
  -1  -3 -17  167.73   27.20
  -1  -3 -17  219.52   31.55
  -1  -3 -18  155.10   27.37
   1   3  18  165.81   12.48
   1   3  18  139.84   12.49
  -1  -3 -18  175.15   15.24
  -1  -3 -18  187.54   31.31
   1   3  19   37.53    6.11
  -1  -3 -19   40.09    7.30
   1   3  19   40.58    6.50
  -1  -3 -20   11.30    4.00
   1   3  20   12.15    3.48
   1   3  20    9.74    2.67
  -1  -3 -21   16.79    5.30
   1   3  21   16.69    4.07
  -1  -3 -22    7.61    3.07
   1   3  22   10.03    3.29
   1   3  22   11.24    3.58
  -1  -3 -23    6.63    3.04
   1   3  23    8.20    2.45
   1   3  23    6.48    2.74
   1   3  24    1.80    1.45
   1   3  24   -0.79    1.41
   1   3  24    0.78    0.83
   1   3  25   -0.20    0.21
   1   3  25    1.39    1.29
   1   3  25    1.47    0.77
   1   3  26    5.01    1.75
   1   3  26    4.46    1.31
  -1  -4  23    0.84    1.19
   1   4 -23    1.11    0.79
   1   4 -22    0.31    1.14
  -1  -4  22   -0.24    0.32
  -1  -4  22    0.45    0.27
  -1  -4  21    3.51    2.19
  -1  -4  21    3.57    2.19
   1   4 -21    2.68    1.60
   1   4 -20    6.20    2.98
  -1  -4  20    7.68    2.76
  -1  -4  20    5.24    2.42
  -1  -4  19    2.21    2.25
  -1  -4  19   -0.64    1.04
   1   4 -19    1.21    1.11
  -1  -4  18    1.51    0.43
   1   4 -18    3.83    2.57
  -1  -4  18    2.46    1.66
  -1  -4  17   16.29    4.66
  -1  -4  17   15.69    4.17
   1   4 -17   16.23    4.59
  -1  -4  17   18.86    4.80
  -1  -4  16    0.58    1.35
   1   4 -16    1.70    3.13
  -1  -4  16   -0.09    0.91
  -1  -4  16   -0.39    1.67
   1   4 -16    0.05    0.50
   1   4 -15    5.03    2.54
   1   4 -15    4.07    2.32
   1   4 -15    5.65    4.30
  -1  -4  15    4.08    1.99
  -1  -4  15    4.24    2.11
  -1  -4  15    3.81    2.24
   1   4 -15    4.06    2.51
   1   4 -14   10.65    3.65
  -1  -4  14   12.02    3.54
   1   4 -14   10.28    3.61
  -1  -4  14   12.25    3.40
   1   4 -14   11.27    3.30
   1   4 -14   11.85    6.32
  -1  -4  14   10.48    3.06
  -1  -4  13    1.87    1.38
   1   4 -13    1.39    2.53
  -1  -4  13    1.83    1.38
  -1  -4  13    2.14    1.78
   1   4 -13    4.24    2.13
   1   4 -13    1.31    0.80
   1   4 -13    4.14    2.56
  -1  -4  12    0.40    0.79
  -1  -4  12    0.78    0.38
   1   4 -12    2.14    3.05
   1   4 -11    5.27    3.63
   1   4 -10    0.00    1.36
   1   4  -9    3.16    2.80
   1   4  -8   34.01    7.92
  -1  -4   8   28.49    6.17
  -1  -4   7   10.65    3.75
   1   4  -7   12.88    4.94
  -1  -4   6   25.38    5.64
  -1  -4   5    3.15    1.99
  -1  -4   4    4.13    2.57
  -1  -4   3    6.75    2.60
  -1  -4   2    1.26    0.63
  -1  -4   2    1.41    1.81
  -1  -4   1   16.64    1.75
  -1  -4   1   13.88    4.51
  -1  -4   0   11.88    4.04
  -1  -4   0   13.88    4.92
  -1  -4   0   17.33    2.40
  -1  -4  -1    0.39    1.63
  -1  -4  -1   -0.23    1.23
  -1  -4  -1   -0.22    0.46
  -1  -4  -2    2.42    1.83
  -1  -4  -2    1.54    1.30
  -1  -4  -2    2.03    1.93
  -1  -4  -2    0.89    0.42
  -1  -4  -2    1.99    1.44
  -1  -4  -2    0.44    1.32
  -1  -4  -2    1.06    1.12
  -1  -4  -3    3.54    1.61
  -1  -4  -3    3.59    2.13
  -1  -4  -3    8.29    3.47
  -1  -4  -3    2.25    1.43
  -1  -4  -3    2.87    1.93
  -1  -4  -3    3.10    1.44
  -1  -4  -3    3.21    1.72
  -1  -4  -3    3.13    1.84
  -1  -4  -4    6.24    2.93
  -1  -4  -4    4.16    2.47
  -1  -4  -4    5.71    3.07
  -1  -4  -4    4.29    1.72
  -1  -4  -4    3.61    2.18
  -1  -4  -4    5.99    3.05
  -1  -4  -4    5.37    1.98
  -1  -4  -4    4.25    1.31
  -1  -4  -4    3.69    3.00
  -1  -4  -5    1.14    0.49
  -1  -4  -5   -0.12    1.85
  -1  -4  -5    0.68    1.83
  -1  -4  -5    0.09    0.44
  -1  -4  -5   -0.63    2.03
  -1  -4  -5    2.08    2.16
  -1  -4  -5    0.42    0.74
  -1  -4  -6    1.40    2.31
  -1  -4  -6    1.23    2.02
  -1  -4  -6    0.81    1.63
  -1  -4  -6    0.97    1.89
  -1  -4  -6    0.56    2.06
  -1  -4  -7    5.67    3.33
  -1  -4  -7    6.79    3.43
  -1  -4  -7    6.58    3.31
  -1  -4  -7    9.79    4.27
  -1  -4  -7    8.02    2.21
  -1  -4  -8    5.09    3.68
  -1  -4  -8    2.95    2.02
  -1  -4  -8    2.92    1.17
  -1  -4  -8    3.60    2.55
  -1  -4  -9    4.50    2.93
  -1  -4  -9    4.82    3.32
  -1  -4  -9    6.00    3.81
  -1  -4  -9    6.22    2.91
  -1  -4 -10    3.87    3.49
  -1  -4 -10    2.17    2.59
  -1  -4 -10    2.52    2.08
  -1  -4 -11   57.30   11.80
  -1  -4 -11   64.33   13.27
  -1  -4 -11   60.62   13.98
  -1  -4 -12    3.44    3.36
  -1  -4 -12    2.04    3.68
  -1  -4 -12   -0.01    1.52
  -1  -4 -13    1.64    1.90
  -1  -4 -13    0.81    2.65
  -1  -4 -14   15.94    7.34
  -1  -4 -14   17.67    7.55
  -1  -4 -15    5.20    3.55
  -1  -4 -15    8.35    5.52
  -1  -4 -16    1.12    1.28
  -1  -4 -16    1.05    2.23
  -1  -4 -16    0.13    1.98
  -1  -4 -17    5.07    2.66
  -1  -4 -17    8.72    6.02
  -1  -4 -17    6.05    5.00
  -1  -4 -18    2.62    1.48
  -1  -4 -18    2.24    4.31
  -1  -4 -19   28.35    6.43
   1   4  19   30.14    7.48
   1   4  20    1.65    1.13
  -1  -4 -20    3.32    0.72
  -1  -4 -21   14.73    4.93
   1   4  21   16.29    5.15
   1   4  22   15.08    3.83
  -1  -4 -22   14.43    4.40
   1   4  22   14.19    3.78
   1   4  23    5.41    2.31
   1   4  23    6.12    2.52
   1   4  24    4.06    1.56
   1   4  24    2.87    1.01
   1   4  25    0.65    0.35
   1   4  25   -0.72    0.93
   1   4  25    0.50    0.92
   1   4  26    6.67    1.75
   1   4  26    6.88    2.16
  -1  -5  24    0.76    0.79
   1   5 -23    3.65    1.32
  -1  -5  22    7.74    2.38
   1   5 -22    6.02    2.34
   1   5 -22   12.20    2.31
  -1  -5  21   -0.34    0.85
   1   5 -21    0.65    0.49
  -1  -5  20   29.35    5.45
   1   5 -20   24.56    5.14
  -1  -5  20   32.13    5.78
  -1  -5  19   76.02    9.11
  -1  -5  19   85.77    9.80
   1   5 -19   68.20    8.86
  -1  -5  18    1.07    1.29
  -1  -5  18    0.18    0.65
   1   5 -18   -0.84    1.58
  -1  -5  17   41.94    6.92
   1   5 -17   39.13    6.94
  -1  -5  17   46.72    7.46
   1   5 -16   18.43    4.82
  -1  -5  16   16.62    4.45
   1   5 -16   14.51    4.74
  -1  -5  16   17.21    4.46
   1   5 -15  101.18   11.01
   1   5 -15   96.88   12.33
  -1  -5  15  101.12   10.59
   1   5 -15  111.00   12.02
  -1  -5  15  101.60   10.89
  -1  -5  15  109.99   11.00
   1   5 -14   25.33    8.94
   1   5 -14   33.95    6.98
  -1  -5  14   31.84    5.55
   1   5 -14   35.95    6.37
  -1  -5  14   30.97    5.71
  -1  -5  14   38.70    6.46
   1   5 -14   31.04    6.73
   1   5 -13    1.62    1.88
  -1  -5  13    1.68    1.18
   1   5 -13    2.60    2.20
   1   5 -13    0.22    1.03
  -1  -5  13    1.16    1.47
  -1  -5  13    0.54    0.77
   1   5 -12   12.29    3.97
  -1  -5  12   11.94    3.28
  -1  -5  12   10.99    3.08
   1   5 -12   11.49    5.69
   1   5 -12   12.17    3.50
  -1  -5  12   14.27    3.34
   1   5 -11   67.55   13.67
   1   5 -10    6.31    3.59
   1   5  -9    0.56    1.26
   1   5  -8   22.92    7.18
  -1  -5   8   23.54    6.16
   1   5  -7 1459.55   54.09
  -1  -5   7 1382.22   48.09
  -1  -5   6    2.15    1.55
  -1  -5   5  190.63   17.87
  -1  -5   5  140.05   14.96
  -1  -5   4   82.53   12.05
  -1  -5   3  292.44   14.00
  -1  -5   3  350.40   23.64
  -1  -5   2   71.44    5.42
  -1  -5   2   80.02   10.68
  -1  -5   1   73.56   11.17
  -1  -5   1   70.16    5.16
  -1  -5   0 1324.27   26.23
  -1  -5   0 1453.10   45.92
  -1  -5  -1  685.65   22.63
  -1  -5  -1  643.51   30.28
  -1  -5  -2    0.90    1.25
  -1  -5  -2    0.85    2.49
  -1  -5  -2    1.09    0.98
  -1  -5  -2    1.65    1.81
  -1  -5  -2    0.96    2.19
  -1  -5  -2    0.51    0.96
  -1  -5  -3  901.52   36.37
  -1  -5  -3  652.20   25.33
  -1  -5  -3  837.19   33.52
  -1  -5  -3  720.02   31.52
  -1  -5  -3  790.40   33.21
  -1  -5  -3  762.98   30.36
  -1  -5  -3  815.52   31.55
  -1  -5  -3  673.79   28.83
  -1  -5  -4   12.84    3.05
  -1  -5  -4    9.81    3.74
  -1  -5  -4   17.76    5.12
  -1  -5  -4    6.91    3.27
  -1  -5  -4   10.39    3.34
  -1  -5  -4   13.27    4.77
  -1  -5  -4   12.40    4.51
  -1  -5  -4   10.82    3.72
  -1  -5  -5   66.91    6.72
  -1  -5  -5   69.98   11.02
  -1  -5  -5   64.95   10.09
  -1  -5  -5   73.74   10.64
  -1  -5  -5   64.55    7.91
  -1  -5  -5   59.17   10.75
  -1  -5  -5   74.67   10.05
  -1  -5  -5   73.84   11.54
  -1  -5  -6  324.11   18.89
  -1  -5  -6  345.29   21.73
  -1  -5  -6  358.67   26.23
  -1  -5  -6  334.20   24.20
  -1  -5  -6  332.09   24.55
  -1  -5  -6  353.43   26.66
  -1  -5  -6  361.67   24.41
  -1  -5  -7  136.82   17.47
  -1  -5  -7  132.55   11.25
  -1  -5  -7  121.16   15.54
  -1  -5  -7  135.40   15.60
  -1  -5  -7  132.84   15.54
  -1  -5  -7  131.25   17.39
  -1  -5  -7  134.24   13.54
  -1  -5  -8   93.40   13.63
  -1  -5  -8   83.39   13.46
  -1  -5  -8   88.59   14.80
  -1  -5  -8   87.12   10.81
  -1  -5  -8   88.32   12.97
  -1  -5  -8   93.58    9.01
  -1  -5  -9   66.11   12.09
  -1  -5  -9   73.81    9.83
  -1  -5  -9   72.26   12.72
  -1  -5  -9   66.25   13.60
  -1  -5 -10  194.31   22.28
  -1  -5 -10  188.57   21.33
  -1  -5 -10  173.88   23.34
  -1  -5 -11  738.90   44.54
  -1  -5 -11  869.08   49.10
  -1  -5 -11  748.77   50.05
  -1  -5 -12    4.66    3.65
  -1  -5 -12    3.22    3.06
  -1  -5 -12    1.78    1.34
  -1  -5 -13    5.67    4.35
  -1  -5 -13    4.14    3.24
  -1  -5 -13    6.62    3.76
  -1  -5 -14    0.88    2.46
  -1  -5 -14   -0.89    0.71
  -1  -5 -15    0.76    1.08
  -1  -5 -15    1.93    1.82
  -1  -5 -15    1.87    4.44
  -1  -5 -15    0.05    1.25
  -1  -5 -16    3.15    4.03
  -1  -5 -16    6.05    5.13
  -1  -5 -16    6.92    2.97
  -1  -5 -17   33.85   13.71
  -1  -5 -17   35.41    6.86
  -1  -5 -17   34.77   12.92
  -1  -5 -18    7.43    6.72
  -1  -5 -18    5.78    5.54
  -1  -5 -18    7.89    2.89
   1   5  19    2.88    1.24
  -1  -5 -19    4.05    2.32
   1   5  20    1.06    1.55
  -1  -5 -20    3.34    1.77
  -1  -5 -21    4.52    2.26
   1   5  21    3.32    1.42
   1   5  22    3.73    1.84
   1   5  22    0.11    0.54
   1   5  23    0.44    1.09
   1   5  23   -0.04    0.63
   1   5  24    2.92    1.29
   1   5  24    5.17    2.15
   1   5  25   21.03    4.22
   1   5  25   22.92    3.68
   1   5  26   33.80    4.40
  -1  -6  23   -0.23    0.33
   1   6 -22   13.55    3.21
   1   6 -21    2.03    2.47
  -1  -6  20    8.24    2.56
   1   6 -20    6.78    2.49
  -1  -6  19    0.28    0.73
   1   6 -19    1.80    2.37
  -1  -6  18    2.45    2.03
   1   6 -18    3.67    1.39
  -1  -6  18    1.59    1.03
  -1  -6  17    2.89    1.81
   1   6 -17    2.98    1.31
  -1  -6  17    5.76    2.97
  -1  -6  16    0.24    0.66
   1   6 -16    0.39    0.77
  -1  -6  16   -0.53    0.81
   1   6 -16    0.56    2.05
  -1  -6  15    2.86    3.52
  -1  -6  15    0.85    1.14
   1   6 -15    0.45    1.33
   1   6 -15    4.00    2.32
   1   6 -15    1.41    1.54
  -1  -6  15    1.59    1.10
   1   6 -14    1.77    1.71
   1   6 -14    1.65    1.12
   1   6 -14    2.40    1.71
  -1  -6  14    2.10    1.70
  -1  -6  14    1.88    1.60
  -1  -6  13    2.16    1.26
   1   6 -13    0.46    1.46
   1   6 -13    0.61    0.99
  -1  -6  12    0.39    0.60
  -1  -6  12   -0.28    1.03
   1   6 -12    0.47    0.59
  -1  -6  12    0.26    0.37
   1   6 -12    1.43    2.17
   1   6 -12    1.06    1.49
   1   6 -11    3.88    3.91
   1   6 -11    3.61    1.16
   1   6 -11    2.40    1.47
  -1  -6  11    2.66    1.73
  -1  -6  11    2.87    2.27
  -1  -6  11    1.70    1.14
   1   6 -11    2.38    1.47
   1   6 -10    0.35    0.74
   1   6  -9    1.64    2.30
  -1  -6   8    7.23    3.85
   1   6  -8    5.53    3.66
  -1  -6   7    7.05    4.00
   1   6  -7    7.31    3.52
  -1  -6   6    1.95    2.57
  -1  -6   5    9.84    3.98
  -1  -6   4    9.88    4.17
  -1  -6   4   10.73    4.35
  -1  -6   3    0.35    0.32
  -1  -6   3   -0.69    1.35
  -1  -6   2    0.78    0.76
  -1  -6   2    1.07    1.61
  -1  -6   1    0.08    0.36
  -1  -6   1   -0.26    0.86
  -1  -6   0   -2.14    3.03
  -1  -6   0    1.36    2.53
  -1  -6   0   -0.75    0.91
  -1  -6  -1    2.90    2.22
  -1  -6  -1    0.77    1.40
  -1  -6  -1    2.60    2.30
  -1  -6  -1    2.98    1.02
  -1  -6  -2    0.62    0.85
  -1  -6  -2    0.26    2.03
  -1  -6  -2   -0.13    0.42
  -1  -6  -2    1.17    0.41
  -1  -6  -2    0.02    0.73
  -1  -6  -3    0.51    0.79
  -1  -6  -3    2.24    1.83
  -1  -6  -3    3.55    2.16
  -1  -6  -3    2.03    0.63
  -1  -6  -3    1.05    1.55
  -1  -6  -3    2.76    1.65
  -1  -6  -3    1.23    1.01
  -1  -6  -4    0.88    1.72
  -1  -6  -4    1.54    1.82
  -1  -6  -4    1.43    1.97
  -1  -6  -4   -0.07    1.49
  -1  -6  -4    0.10    1.32
  -1  -6  -4    2.65    1.98
  -1  -6  -4    0.00    1.30
  -1  -6  -4    0.35    1.13
  -1  -6  -5   11.87    4.03
  -1  -6  -5   12.86    3.45
  -1  -6  -5   13.72    4.99
  -1  -6  -5   12.29    4.55
  -1  -6  -5   11.01    4.95
  -1  -6  -5   11.05    4.03
  -1  -6  -5   11.37    4.46
  -1  -6  -6   52.26    6.69
  -1  -6  -6   52.43   10.02
  -1  -6  -6   51.45    8.88
  -1  -6  -6   49.52    7.99
  -1  -6  -6   46.48    9.38
  -1  -6  -6   49.66   10.13
  -1  -6  -6   48.47   10.12
  -1  -6  -6   49.39   10.18
  -1  -6  -7   33.08    8.67
  -1  -6  -7   38.60    9.10
  -1  -6  -7   36.92    6.88
  -1  -6  -7   35.43    7.23
  -1  -6  -7   41.70    9.30
  -1  -6  -7   41.78    9.48
  -1  -6  -7   39.21    7.50
  -1  -6  -7   39.74    9.67
  -1  -6  -8   29.12    8.99
  -1  -6  -8   30.47    9.10
  -1  -6  -8   32.12    6.64
  -1  -6  -8   27.34    8.00
  -1  -6  -8   31.83    8.02
  -1  -6  -8   32.98    6.27
  -1  -6  -8   36.48    9.28
  -1  -6  -9    2.92    2.75
  -1  -6  -9    4.06    3.51
  -1  -6  -9    5.55    4.13
  -1  -6  -9    3.52    3.24
  -1  -6  -9    2.77    1.74
  -1  -6  -9    2.60    1.43
  -1  -6 -10    1.09    2.50
  -1  -6 -10    0.16    0.67
  -1  -6 -10    2.22    1.99
  -1  -6 -10    0.01    0.68
  -1  -6 -11   16.04    6.74
  -1  -6 -11   21.72   10.45
  -1  -6 -11   14.17    6.01
  -1  -6 -11   13.41    5.95
  -1  -6 -12    6.68    4.77
  -1  -6 -12   11.62    6.01
  -1  -6 -12    8.54    5.82
  -1  -6 -12   13.30    6.53
  -1  -6 -13    4.96    4.98
  -1  -6 -13   -0.23    1.91
  -1  -6 -13    1.95    1.76
  -1  -6 -13   -0.55    1.54
  -1  -6 -14    3.42    4.28
  -1  -6 -14    2.09    2.79
  -1  -6 -14    3.20    2.00
  -1  -6 -15    6.20    5.22
  -1  -6 -15    3.97    4.66
  -1  -6 -15    3.73    1.78
  -1  -6 -15    7.45    6.09
  -1  -6 -16    7.41    5.69
  -1  -6 -16    4.11    2.37
  -1  -6 -16    7.88    6.47
  -1  -6 -16    6.55    6.35
  -1  -6 -17    3.36    4.16
  -1  -6 -17    0.93    3.14
  -1  -6 -17    1.92    1.53
  -1  -6 -18    5.52    5.79
  -1  -6 -18    1.47    1.84
  -1  -6 -18    1.94    2.26
  -1  -6 -19   -0.24    1.20
   1   6  20    1.00    0.52
   1   6  21    1.72    0.96
   1   6  22    3.13    1.87
   1   6  22    4.45    0.77
   1   6  23    0.82    0.72
   1   6  23   16.05    3.28
   1   6  24    1.80    1.17
   1   6  25    1.17    1.35
   1   6  25    1.19    1.10
   1   6  26    4.38    1.93
  -1  -7  23    0.06    0.46
  -1  -7  22   -0.59    1.43
   1   7 -21    2.46    1.00
   1   7 -20   38.76    5.57
  -1  -7  19    5.54    2.32
   1   7 -19    4.92    2.44
   1   7 -18    3.13    1.83
  -1  -7  18    3.07    1.88
  -1  -7  17   27.35    5.33
   1   7 -17   22.06    4.84
   1   7 -16    8.35    3.82
  -1  -7  16   11.24    3.57
   1   7 -16   10.11    3.95
   1   7 -16    7.33    2.66
  -1  -7  15   -0.18    0.96
   1   7 -15    1.83    1.80
  -1  -7  15    0.40    0.77
   1   7 -15   -0.33    1.73
   1   7 -15    0.43    0.86
  -1  -7  14   28.20    5.65
  -1  -7  14   31.27    5.87
   1   7 -14   25.59    5.40
   1   7 -14   31.71    6.54
  -1  -7  14   26.98   11.71
   1   7 -14   27.89    6.66
   1   7 -13   13.44    4.24
  -1  -7  13   14.93    4.11
  -1  -7  13   15.15    3.99
   1   7 -13   15.33    4.88
  -1  -7  13   18.79    9.61
  -1  -7  12   22.95   10.60
   1   7 -12   14.41    4.70
  -1  -7  12   15.76    4.01
  -1  -7  12   17.91    4.32
   1   7 -12   17.59    5.09
   1   7 -11  147.70   15.08
  -1  -7  11  132.05   11.14
   1   7 -11  156.46   14.65
  -1  -7  11  128.63   10.88
   1   7 -11  115.77   12.28
   1   7 -10   82.46   10.20
   1   7 -10   74.42   14.61
  -1  -7  10   58.09    6.94
   1   7 -10   77.19   10.52
   1   7  -9   48.41    7.40
   1   7  -9   53.56   12.18
   1   7  -8   56.32   11.72
   1   7  -7   22.12    8.08
  -1  -7   7   30.88    8.35
  -1  -7   6   17.75    8.02
  -1  -7   5   25.35    7.64
  -1  -7   4   75.01   12.56
  -1  -7   3  446.09   31.35
  -1  -7   3  551.92   35.17
  -1  -7   2  590.48   35.60
  -1  -7   2  653.51   41.89
  -1  -7   1    6.42    3.55
  -1  -7   1    3.71    3.49
  -1  -7   0   87.27    8.84
  -1  -7   0   97.52   14.23
  -1  -7   0   84.72   13.67
  -1  -7  -1   81.20   13.14
  -1  -7  -1   78.58    9.16
  -1  -7  -1   73.46   12.54
  -1  -7  -1   74.18   12.31
  -1  -7  -2   25.40    6.59
  -1  -7  -2   27.03    8.73
  -1  -7  -2   30.08    7.51
  -1  -7  -2   25.86    5.63
  -1  -7  -2   25.15    7.22
  -1  -7  -3   25.09    6.30
  -1  -7  -3   23.78    6.60
  -1  -7  -3   27.42    6.69
  -1  -7  -3   28.23    6.08
  -1  -7  -3   26.82    6.46
  -1  -7  -3   31.77    8.35
  -1  -7  -4  158.50   16.02
  -1  -7  -4  149.32   16.55
  -1  -7  -4  179.18   18.20
  -1  -7  -4  142.97   16.01
  -1  -7  -4  168.90   19.21
  -1  -7  -4  149.86   14.59
  -1  -7  -4  163.27   17.35
  -1  -7  -5    2.39    0.70
  -1  -7  -5    5.06    2.89
  -1  -7  -5    2.79    2.33
  -1  -7  -5    4.04    2.38
  -1  -7  -5    5.01    3.17
  -1  -7  -5    3.16    2.17
  -1  -7  -5    4.97    3.14
  -1  -7  -6  720.09   35.32
  -1  -7  -6  676.42   32.72
  -1  -7  -6  674.45   37.23
  -1  -7  -6  762.31   41.06
  -1  -7  -6  664.95   37.86
  -1  -7  -6  686.02   29.07
  -1  -7  -6  648.30   38.06
  -1  -7  -6  661.74   38.94
  -1  -7  -7  453.87   33.76
  -1  -7  -7  463.48   33.04
  -1  -7  -7  489.55   28.95
  -1  -7  -7  455.53   31.78
  -1  -7  -7  462.74   27.87
  -1  -7  -7  468.68   27.85
  -1  -7  -7  530.14   35.26
  -1  -7  -7  449.92   34.07
  -1  -7  -8   75.53   14.62
  -1  -7  -8   79.08   14.38
  -1  -7  -8   74.09   13.49
  -1  -7  -8   75.94   14.68
  -1  -7  -8   80.96   14.47
  -1  -7  -8   81.91   11.32
  -1  -7  -8   76.70   11.12
  -1  -7  -8   76.99   11.86
  -1  -7  -9   19.97    7.23
  -1  -7  -9   22.50    8.28
  -1  -7  -9   23.35    5.85
  -1  -7  -9   19.32    6.99
  -1  -7  -9   16.70    5.13
  -1  -7  -9   18.58    7.67
  -1  -7 -10    7.57    5.81
  -1  -7 -10    7.20    4.99
  -1  -7 -10    7.30    4.84
  -1  -7 -10    6.37    3.82
  -1  -7 -11    0.87    1.38
  -1  -7 -11   -0.36    0.49
  -1  -7 -11    1.21    3.55
  -1  -7 -11    0.39    1.53
  -1  -7 -12   -0.14    3.76
  -1  -7 -12   -0.21    2.28
  -1  -7 -12    0.47    1.99
  -1  -7 -12    2.85    3.94
  -1  -7 -13   30.60   11.06
  -1  -7 -13   31.30   10.66
  -1  -7 -13   39.13   11.80
  -1  -7 -13   38.04   13.04
  -1  -7 -14  210.72   14.38
  -1  -7 -14  178.83   27.04
  -1  -7 -14  219.57   32.95
  -1  -7 -14  232.30   30.05
  -1  -7 -15   -0.61    1.59
  -1  -7 -15    1.92    3.12
  -1  -7 -15   -1.48    3.52
  -1  -7 -15    0.30    0.54
  -1  -7 -16    2.93    3.52
  -1  -7 -16    6.27    5.48
  -1  -7 -17   14.49    8.86
  -1  -7 -17   18.60   10.29
   1   7  20   39.65    5.61
   1   7  22    1.01    1.08
   1   7  23    1.73    1.11
   1   7  25    1.34    1.00
   1   7  26    8.98    2.23
  -1  -8  22    0.38    0.50
  -1  -8  21   -1.35    1.16
  -1  -8  20    1.71    2.27
   1   8 -20   17.34    3.26
  -1  -8  19    5.32    2.07
   1   8 -19    3.14    1.40
   1   8 -18    2.76    1.73
  -1  -8  18    3.67    1.99
   1   8 -17    3.03    1.97
   1   8 -16   -0.12    0.97
   1   8 -16    0.39    1.10
   1   8 -16    0.67    0.51
  -1  -8  15    8.46    2.95
   1   8 -15    5.66    2.68
   1   8 -15    4.68    2.33
   1   8 -15    6.78    3.00
   1   8 -14    1.59    1.74
   1   8 -14    0.87    0.80
   1   8 -14   -0.23    0.97
  -1  -8  14    1.24    0.94
  -1  -8  13    1.17    1.94
  -1  -8  13    0.12    0.99
   1   8 -13    0.27    0.95
   1   8 -13    0.40    1.60
  -1  -8  12    2.27    3.67
   1   8 -12   -0.38    0.86
   1   8 -12    1.14    0.55
  -1  -8  11    5.46    4.63
   1   8 -11    4.04    2.31
   1   8 -11    5.64    3.52
   1   8 -11    1.26    1.47
  -1  -8  10    9.50    6.95
   1   8 -10    5.57    2.73
   1   8 -10    8.36    3.48
   1   8  -9    0.67    1.04
   1   8  -9    0.09    0.49
  -1  -8   9   -1.60    3.43
   1   8  -8    0.53    1.60
  -1  -8   8    0.39    2.92
  -1  -8   7    3.14    4.20
  -1  -8   7   -0.65    1.59
   1   8  -7   -0.71    0.47
  -1  -8   6   -0.02    2.42
  -1  -8   6    1.00    2.49
   1   8  -6   -2.77    2.81
  -1  -8   5   -1.04    1.18
  -1  -8   5    0.19    2.43
  -1  -8   4    2.23    1.63
  -1  -8   4    1.85    1.91
  -1  -8   3    0.11    2.71
  -1  -8   3    1.71    2.93
  -1  -8   2    1.04    1.04
  -1  -8   2   -0.11    1.97
  -1  -8   2   -0.13    1.18
  -1  -8   1    5.32    3.69
  -1  -8   1    2.93    2.90
  -1  -8   1    2.39    1.99
  -1  -8   0    2.42    3.11
  -1  -8   0   -0.14    0.62
  -1  -8   0    1.63    2.38
  -1  -8   0    1.60    1.84
  -1  -8  -1    9.96    4.88
  -1  -8  -1    9.53    4.66
  -1  -8  -1   12.71    4.93
  -1  -8  -2    6.26    6.92
  -1  -8  -2    6.69    3.25
  -1  -8  -2    4.09    2.86
  -1  -8  -2    4.00    3.40
  -1  -8  -2    5.27    3.62
  -1  -8  -3   -0.16    1.25
  -1  -8  -3   -0.82    1.21
  -1  -8  -3    0.45    0.92
  -1  -8  -3    0.06    0.54
  -1  -8  -3   -0.52    2.21
  -1  -8  -4   -0.85    2.58
  -1  -8  -4    0.42    1.72
  -1  -8  -4    0.32    1.31
  -1  -8  -4   -0.37    1.20
  -1  -8  -4   -5.28    3.67
  -1  -8  -4    0.65    1.51
  -1  -8  -5    0.01    2.17
  -1  -8  -5    0.33    0.58
  -1  -8  -5    0.50    0.91
  -1  -8  -5    0.14    1.40
  -1  -8  -5    1.58    2.47
  -1  -8  -5    0.91    0.76
  -1  -8  -6    2.99    1.87
  -1  -8  -6    1.22    1.55
  -1  -8  -6    2.41    1.94
  -1  -8  -6    1.73    0.91
  -1  -8  -6    2.00    2.23
  -1  -8  -6    0.75    1.80
  -1  -8  -6    0.71    3.20
  -1  -8  -6    1.87    2.46
  -1  -8  -6    3.35    2.87
  -1  -8  -7   68.68   13.58
  -1  -8  -7   57.24   11.52
  -1  -8  -7   64.55   11.46
  -1  -8  -7   60.11   10.72
  -1  -8  -7   64.28   11.42
  -1  -8  -7   55.71   12.32
  -1  -8  -7   60.45   12.94
  -1  -8  -7   64.12   12.60
  -1  -8  -7   64.10   12.29
  -1  -8  -8   28.27    9.26
  -1  -8  -8   29.68    9.32
  -1  -8  -8   23.78    7.42
  -1  -8  -8   29.33    8.79
  -1  -8  -8   28.92    8.68
  -1  -8  -8   29.65    7.36
  -1  -8  -8   26.99    9.20
  -1  -8  -8   27.60    7.74
  -1  -8  -8   30.66    7.62
  -1  -8  -9   11.42    4.69
  -1  -8  -9    8.24    5.28
  -1  -8  -9    8.25    4.18
  -1  -8  -9    9.81    5.40
  -1  -8  -9    8.96    5.50
  -1  -8  -9    8.68    4.30
  -1  -8  -9   10.65    5.78
  -1  -8 -10   -0.76    2.01
  -1  -8 -10   -0.07    2.03
  -1  -8 -10   -0.38    1.82
  -1  -8 -10   -0.71    1.69
  -1  -8 -10    0.90    2.19
  -1  -8 -11    7.54    5.48
  -1  -8 -11    3.20    2.60
  -1  -8 -11    5.81    3.85
  -1  -8 -11    9.01    5.81
  -1  -8 -12   -0.20    2.55
  -1  -8 -12   -0.32    1.42
  -1  -8 -12    2.66    2.37
  -1  -8 -12   -0.04    0.70
  -1  -8 -13    1.41    2.64
  -1  -8 -13   -0.90    3.18
  -1  -8 -13    2.25    2.92
  -1  -8 -13    0.37    2.72
  -1  -8 -14   70.83   16.83
  -1  -8 -14   48.20   14.53
  -1  -8 -14   52.71   15.74
  -1  -8 -15   40.04   14.00
  -1  -8 -15   44.03   14.96
  -1  -8 -16   65.60   18.29
  -1  -8 -16   62.23   18.30
  -1  -8 -17    0.60    1.95
  -1  -8 -17    1.80    4.48
   1   8  25    3.01    1.56
  -1  -9  21   -0.50    0.63
  -1  -9  20    3.66    1.87
  -1  -9  19   30.53    5.11
   1   9 -19   26.64    4.02
  -1  -9  18    2.16    2.00
   1   9 -18    1.27    0.97
  -1  -9  18    3.05    1.82
  -1  -9  17   14.39    4.28
   1   9 -17   11.13    3.21
   1   9 -16   36.47    7.99
   1   9 -16   44.64    8.16
  -1  -9  16   50.67    8.36
   1   9 -16   42.89    6.43
   1   9 -16   47.37    7.16
   1   9 -15    1.39    1.59
   1   9 -15    0.46    1.37
   1   9 -15   -0.17    0.75
   1   9 -14   29.55    6.97
   1   9 -14   24.07    5.60
   1   9 -14   27.69    5.40
   1   9 -13   31.75    7.02
   1   9 -13   20.48    5.37
  -1  -9  12    6.42    4.67
   1   9 -12    7.35    3.68
   1   9 -12    6.95    3.27
  -1  -9  11   17.91   12.18
   1   9 -11   16.47    5.32
   1   9 -11   16.12    5.08
   1   9 -11    7.87    4.11
  -1  -9  11   16.36    8.69
   1   9 -10    5.34    3.17
   1   9 -10    5.79    3.07
  -1  -9  10    5.80    4.79
   1   9  -9  107.55   12.20
   1   9  -9  103.81   12.51
  -1  -9   9  110.34   24.61
   1   9  -8  601.37   29.17
   1   9  -8  575.16   29.07
  -1  -9   8  676.58   59.10
   1   9  -7  166.36   14.76
   1   9  -7  155.30   14.37
  -1  -9   7  200.59   30.95
  -1  -9   6  376.15   35.09
  -1  -9   6  401.93   42.61
  -1  -9   5    3.61    3.47
  -1  -9   5    1.44    3.70
  -1  -9   4    4.26    3.84
  -1  -9   4    3.73    3.57
  -1  -9   3   23.59    8.44
  -1  -9   3   19.07    7.52
  -1  -9   2  127.27   20.61
  -1  -9   2  118.20   20.26
  -1  -9   2  123.36   19.04
  -1  -9   1   28.68    9.48
  -1  -9   1   26.42    8.73
  -1  -9   1   28.68    9.68
  -1  -9   1   25.17    8.60
  -1  -9   0    1.61    2.22
  -1  -9   0    0.87    1.80
  -1  -9   0    0.98    1.84
  -1  -9   0   -1.41    2.31
  -1  -9  -1   96.28   16.86
  -1  -9  -1  106.02   17.10
  -1  -9  -1  101.33   17.09
  -1  -9  -1  113.38   17.98
  -1  -9  -2   64.36   13.51
  -1  -9  -2   58.53   12.62
  -1  -9  -2   55.05   12.61
  -1  -9  -2   65.18   12.98
  -1  -9  -3   45.14   11.02
  -1  -9  -3   42.13   10.50
  -1  -9  -3   42.01   10.97
  -1  -9  -3   42.11    9.65
  -1  -9  -4    5.82    3.32
  -1  -9  -4    7.74    5.31
  -1  -9  -4    5.46    3.76
  -1  -9  -4    5.52    3.29
  -1  -9  -4    5.09    4.04
  -1  -9  -4    5.11    3.75
  -1  -9  -5   -0.63    0.42
  -1  -9  -5   -0.59    2.36
  -1  -9  -5   -0.29    1.13
  -1  -9  -5   -2.15    2.99
  -1  -9  -5   -0.11    0.78
  -1  -9  -5    0.99    2.35
  -1  -9  -6   19.70    6.85
  -1  -9  -6   18.46    7.50
  -1  -9  -6   22.94    7.62
  -1  -9  -6   16.77    7.12
  -1  -9  -6   20.19    7.16
  -1  -9  -6   23.22    8.00
  -1  -9  -6   24.47    8.91
  -1  -9  -6   20.29    6.82
  -1  -9  -6   24.05    6.78
  -1  -9  -7   52.96   11.93
  -1  -9  -7   60.11   11.61
  -1  -9  -7   48.98   11.52
  -1  -9  -7   50.69   10.27
  -1  -9  -7   54.38   11.50
  -1  -9  -7   53.07   12.73
  -1  -9  -7   46.78   11.74
  -1  -9  -7   50.01   12.79
  -1  -9  -8  100.42   17.59
  -1  -9  -8   96.87   15.09
  -1  -9  -8   79.67   12.36
  -1  -9  -8   97.44   16.57
  -1  -9  -8   83.43   15.68
  -1  -9  -8   98.02   14.89
  -1  -9  -8   89.02   15.47
  -1  -9  -8   78.12   16.42
  -1  -9  -8   85.87   16.42
  -1  -9  -9  145.86   18.78
  -1  -9  -9  151.68   18.61
  -1  -9  -9  130.97   21.39
  -1  -9  -9  131.03   20.77
  -1  -9  -9  141.49   20.65
  -1  -9  -9  125.11   20.87
  -1  -9  -9  129.24   18.95
  -1  -9  -9  122.06   21.14
  -1  -9 -10   29.46   10.07
  -1  -9 -10   29.76    9.72
  -1  -9 -10   22.49    8.97
  -1  -9 -10   31.00    8.94
  -1  -9 -10   24.81    9.34
  -1  -9 -11   43.04   12.47
  -1  -9 -11   36.33   11.83
  -1  -9 -11   46.65   13.11
  -1  -9 -11   42.54   12.63
  -1  -9 -12    4.73    3.10
  -1  -9 -12    5.46    4.93
  -1  -9 -12    3.75    3.90
  -1  -9 -12    3.12    3.54
  -1  -9 -13   11.74    7.08
  -1  -9 -13    8.38    5.00
  -1  -9 -13    9.88    6.85
  -1  -9 -13    9.31    5.66
  -1  -9 -14  756.80   59.22
  -1  -9 -14  532.88   50.79
  -1  -9 -15    1.86    1.61
  -1  -9 -15    3.44    5.51
  -1  -9 -16   62.71   18.31
  -1  -9 -16   77.68   20.32
   1   9  25    2.29    1.27
  -1 -10  20   -0.97    0.75
  -1 -10  19   -1.07    1.14
  -1 -10  19    3.03    1.25
  -1 -10  18    0.00    1.31
  -1 -10  18    0.46    0.84
  -1 -10  17    1.70    1.97
  -1 -10  17   -0.05    1.03
   1  10 -16    1.43    1.52
  -1 -10  16    1.89    1.91
  -1 -10  16    3.93    1.75
   1  10 -16    2.27    1.58
   1  10 -16    2.85    2.13
   1  10 -16    3.72    2.77
  -1 -10  15    0.16    1.64
   1  10 -15    0.77    1.28
   1  10 -15    0.63    1.56
   1  10 -15    0.44    0.86
  -1 -10  15    2.06    2.19
  -1 -10  14    1.37    1.61
   1  10 -14   -0.33    0.47
   1  10 -14    2.89    2.10
   1  10 -14    1.83    1.21
   1  10 -13   -0.42    1.19
   1  10 -13    0.11    1.57
   1  10 -13   -0.33    0.95
   1  10 -12    1.32    1.38
   1  10 -12    0.09    0.76
   1  10 -11    1.37    1.09
   1  10 -11    0.97    2.18
   1  10 -11    1.13    1.53
   1  10 -10    0.67    1.46
  -1 -10  10   -1.49    6.26
   1  10 -10    0.11    1.07
  -1 -10  10    0.93    1.32
  -1 -10  10   -2.32    2.11
   1  10  -9    1.54    1.80
   1  10  -9    4.30    3.34
  -1 -10   9    0.18    3.59
  -1 -10   9   -0.65    4.59
  -1 -10   9    0.67    1.82
  -1 -10   8    1.18    2.16
  -1 -10   8   -0.42    2.51
   1  10  -8    0.81    0.64
  -1 -10   8   -1.45    3.13
   1  10  -8    0.26    0.56
  -1 -10   8    0.16    3.02
   1  10  -7    0.02    0.86
  -1 -10   7   -1.68    2.64
   1  10  -7   -0.49    1.17
  -1 -10   7   -0.65    1.50
  -1 -10   7    0.31    0.61
  -1 -10   6   10.17    7.38
   1  10  -6    8.99    3.74
  -1 -10   6   13.88    7.51
  -1 -10   6    0.91    2.83
  -1 -10   6    7.47    4.93
   1  10  -6    6.40    3.04
  -1 -10   6    1.93    1.74
  -1 -10   5   -0.81    1.30
   1  10  -5    0.18    1.16
  -1 -10   5   -1.23    1.97
  -1 -10   5   -0.88    1.58
  -1 -10   5    1.01    2.74
  -1 -10   5    0.82    2.11
  -1 -10   4    1.17    1.15
  -1 -10   4    0.26    0.83
  -1 -10   4    0.70    1.67
  -1 -10   4   -0.14    1.19
  -1 -10   3    0.36    2.06
  -1 -10   3    0.72    2.36
  -1 -10   3    1.32    2.51
  -1 -10   2    0.48    0.94
  -1 -10   2    2.15    2.82
  -1 -10   2   -0.77    0.97
  -1 -10   1   -2.01    2.67
  -1 -10   1    0.14    2.57
  -1 -10   1   -0.66    2.46
  -1 -10   0   10.87    5.79
  -1 -10   0   11.10    6.30
  -1 -10   0   10.26    6.49
  -1 -10  -1    8.82    5.41
  -1 -10  -1    7.28    4.89
  -1 -10  -1    5.77    2.52
  -1 -10  -1    6.66    4.85
  -1 -10  -2    1.23    1.97
  -1 -10  -2    2.83    4.28
  -1 -10  -2    0.96    1.60
  -1 -10  -2    0.29    1.99
  -1 -10  -3   -0.20    0.60
  -1 -10  -3   -0.12    2.27
  -1 -10  -3   -1.26    2.81
  -1 -10  -3   -0.24    1.76
  -1 -10  -4    2.56    3.61
  -1 -10  -4    2.83    3.00
  -1 -10  -4    1.19    1.42
  -1 -10  -4    0.50    2.10
  -1 -10  -4   -0.66    1.43
  -1 -10  -5    5.54    4.29
  -1 -10  -5    4.89    3.03
  -1 -10  -5    2.47    2.48
  -1 -10  -5    5.11    3.62
  -1 -10  -5    3.62    3.86
  -1 -10  -6    8.56    6.13
  -1 -10  -6   11.69    5.23
  -1 -10  -6    9.26    5.48
  -1 -10  -6    7.98    4.85
  -1 -10  -6    8.92    4.83
  -1 -10  -6    8.91    4.93
  -1 -10  -7    3.90    3.32
  -1 -10  -7    5.95    4.15
  -1 -10  -7    4.97    3.72
  -1 -10  -7    5.01    4.31
  -1 -10  -7    4.78    3.48
  -1 -10  -7    5.15    4.97
  -1 -10  -7    5.15    4.19
  -1 -10  -7    1.69    2.01
  -1 -10  -8    3.00    3.11
  -1 -10  -8    1.90    3.12
  -1 -10  -8    0.07    0.58
  -1 -10  -8    0.34    2.39
  -1 -10  -8    2.62    0.43
  -1 -10  -8    1.23    1.19
  -1 -10  -8    4.38    3.39
  -1 -10  -9    0.72    3.04
  -1 -10  -9    3.80    4.32
  -1 -10  -9    4.40    4.68
  -1 -10  -9   -1.18    1.98
  -1 -10  -9    1.35    1.31
  -1 -10  -9    2.08    3.01
  -1 -10 -10   13.09    7.92
  -1 -10 -10    8.39    5.61
  -1 -10 -10    8.54    5.70
  -1 -10 -11    4.47    3.81
  -1 -10 -11    4.58    3.52
  -1 -10 -11    4.65    4.76
  -1 -10 -12   -1.87    2.93
  -1 -10 -12    4.01    2.80
  -1 -10 -13    1.87    3.74
  -1 -10 -14    7.35    4.64
  -1 -10 -15   72.47   26.26
   1  10  24    4.61    1.47
  -1 -11  18    5.50    2.86
  -1 -11  18   29.70    4.62
  -1 -11  17    1.01    1.18
  -1 -11  17    1.72    1.39
  -1 -11  16    2.15    1.45
  -1 -11  16    2.68    1.93
  -1 -11  15    2.69    2.00
   1  11 -15    0.67    1.42
  -1 -11  15    2.69    2.28
   1  11 -15    1.84    1.24
   1  11 -14   79.65   10.84
  -1 -11  14   76.89   10.38
   1  11 -14   72.77    9.68
  -1 -11  13   10.70    4.01
   1  11 -13    7.76    3.35
   1  11 -13    9.93    3.73
  -1 -11  13    5.95    3.19
  -1 -11  12    1.21    2.33
   1  11 -12    1.90    1.38
   1  11 -12   -1.09    1.50
  -1 -11  12    1.02    1.75
  -1 -11  11   10.01    4.32
  -1 -11  11   18.70    5.64
   1  11 -11   14.11    4.80
   1  11 -11   13.63    4.88
   1  11 -10    0.30    1.19
  -1 -11  10    0.33    1.11
   1  11 -10   -0.02    1.02
  -1 -11  10   -0.16    1.40
   1  11  -9    0.46    1.00
  -1 -11   9   -1.10    2.36
  -1 -11   9   -0.24    0.86
  -1 -11   9   -0.09    0.99
   1  11  -9   -0.07    1.36
   1  11  -8   35.30    7.61
  -1 -11   8   16.38    5.70
  -1 -11   8   48.23   15.62
  -1 -11   8   24.11    5.89
  -1 -11   8   35.59   11.66
  -1 -11   8   49.20   16.89
   1  11  -8   37.17    7.43
   1  11  -7   48.52    8.37
   1  11  -7   45.36    8.33
  -1 -11   7   21.23    6.40
  -1 -11   7   57.68   17.56
  -1 -11   7   39.31    7.91
  -1 -11   7   55.09   14.73
  -1 -11   7   61.72   18.75
   1  11  -6  462.87   25.94
  -1 -11   6  542.79   55.10
  -1 -11   6  522.99   52.13
  -1 -11   6  451.57   26.05
   1  11  -6  468.23   25.48
  -1 -11   6  484.09   44.09
  -1 -11   5    7.58    3.28
  -1 -11   5    3.29    3.35
  -1 -11   5    6.46    3.52
  -1 -11   5    4.48    4.75
   1  11  -5    7.00    3.18
  -1 -11   5    5.91    5.35
  -1 -11   5    3.81    3.19
  -1 -11   4   36.31    7.14
  -1 -11   4   28.32    6.93
  -1 -11   4    1.37    3.35
   1  11  -4   33.66    6.47
  -1 -11   4   41.45   14.47
  -1 -11   4   33.87   11.98
  -1 -11   4   33.62   12.14
  -1 -11   3    2.67    1.58
  -1 -11   3    3.31    1.36
  -1 -11   3    0.19    0.63
  -1 -11   3    2.72    1.66
  -1 -11   3    1.60    0.94
  -1 -11   2   97.44   20.59
  -1 -11   2   79.10   17.90
  -1 -11   2   81.40   10.20
  -1 -11   2   87.20   19.20
  -1 -11   1    1.15    0.59
  -1 -11   1   -0.49    0.97
  -1 -11   1    0.28    0.66
  -1 -11   1    1.26    1.50
  -1 -11   0  404.41   41.11
  -1 -11   0  410.98   40.89
  -1 -11   0  431.57   41.25
  -1 -11  -1  746.31   52.06
  -1 -11  -1  698.45   53.11
  -1 -11  -1  739.84   54.74
  -1 -11  -2  205.77   26.58
  -1 -11  -2  196.27   28.18
  -1 -11  -2  204.57   28.48
  -1 -11  -2  188.70   26.07
  -1 -11  -3   10.73    6.23
  -1 -11  -3   15.66    7.08
  -1 -11  -3   10.14    5.86
  -1 -11  -3   13.00    6.54
  -1 -11  -4    0.95    1.20
  -1 -11  -4   -0.72    1.07
  -1 -11  -4    2.74    3.75
  -1 -11  -4   -0.15    1.98
  -1 -11  -5   91.34   17.85
  -1 -11  -5   79.59   15.17
  -1 -11  -5   86.48   18.50
  -1 -11  -6    1.66    3.25
  -1 -11  -6   -1.46    3.46
  -1 -11  -6   -0.98    1.48
  -1 -11  -6   -0.76    2.44
  -1 -11  -7    8.79    6.12
  -1 -11  -7    8.24    4.41
  -1 -11  -7   10.16    4.46
  -1 -11  -7   10.83    6.08
  -1 -11  -7    9.91    6.60
  -1 -11  -8   85.69   17.96
  -1 -11  -8  106.01   23.10
  -1 -11  -8   93.42   16.55
  -1 -11  -8   93.73   17.63
  -1 -11  -9   27.73   10.62
  -1 -11  -9   31.30   12.18
  -1 -11  -9   29.00   10.78
  -1 -11  -9   32.74   10.22
  -1 -11 -10   19.73   10.05
  -1 -11 -10   20.73    8.98
  -1 -11 -11   29.06   11.60
  -1 -11 -11   30.27   11.29
  -1 -11 -12    3.57    4.37
  -1 -11 -13   22.96   11.00
  -1 -11 -14   -0.94    2.88
  -1 -12  17    0.38    0.35
  -1 -12  16    1.49    0.98
  -1 -12  16    1.80    1.47
   1  12 -15    1.74    1.53
  -1 -12  15   -0.73    1.53
   1  12 -15   -0.50    0.96
   1  12 -15   -0.87    0.75
  -1 -12  15    2.39    1.84
   1  12 -14    8.08    3.09
  -1 -12  14    4.85    2.95
   1  12 -14    4.03    2.08
  -1 -12  14    9.29    3.53
   1  12 -13   -0.36    1.33
  -1 -12  13   -0.09    1.03
   1  12 -13    0.39    0.95
  -1 -12  13    1.24    2.04
   1  12 -12    0.31    1.19
  -1 -12  12   -0.54    1.17
   1  12 -12    0.97    0.37
  -1 -12  12   -0.54    1.74
   1  12 -11    6.16    3.12
  -1 -12  11    3.44    3.20
  -1 -12  11    5.83    3.35
   1  12 -11    7.34    3.15
   1  12 -10    1.44    2.51
   1  12 -10    1.02    1.01
   1  12 -10    0.77    1.44
  -1 -12  10   -0.36    1.44
  -1 -12  10    0.04    1.08
  -1 -12   9    2.19    1.55
  -1 -12   9    0.84    1.91
   1  12  -9    2.06    2.07
   1  12  -9    2.19    1.90
  -1 -12   8    1.24    0.55
   1  12  -8    4.42    2.64
  -1 -12   8    1.43    2.12
   1  12  -8    3.72    2.30
   1  12  -7    0.64    1.47
  -1 -12   7   -1.33    2.18
  -1 -12   7   -1.35    1.72
   1  12  -7   -0.52    1.62
  -1 -12   7   -1.61    4.99
  -1 -12   7   -0.32    1.63
   1  12  -6    0.55    1.47
  -1 -12   6    2.20    6.21
  -1 -12   6   -1.45    1.91
  -1 -12   6    0.27    1.19
  -1 -12   6    0.93    2.48
  -1 -12   6   -0.54    1.56
  -1 -12   5    9.57    7.42
   1  12  -5    6.59    3.06
  -1 -12   5   11.30    8.22
  -1 -12   5    7.99    3.69
  -1 -12   5    5.38    2.99
  -1 -12   5    7.78    5.04
  -1 -12   4    2.10    1.75
  -1 -12   4    0.76    1.83
  -1 -12   4    2.06    3.90
   1  12  -4    1.64    0.97
  -1 -12   4    2.33    2.20
  -1 -12   4   -0.60    2.11
   1  12  -3    0.50    1.00
  -1 -12   3    1.22    3.80
  -1 -12   3    0.20    2.26
  -1 -12   3   -0.29    0.82
  -1 -12   3    0.55    2.04
  -1 -12   3   -2.18    2.26
  -1 -12   3   -0.53    1.11
  -1 -12   2   -0.75    3.94
  -1 -12   2   -0.18    1.24
  -1 -12   2   -0.13    2.93
  -1 -12   2    6.06    2.29
  -1 -12   2    2.30    1.94
  -1 -12   2    2.62    4.39
  -1 -12   1    1.41    3.65
  -1 -12   1   -0.99    2.55
  -1 -12   1   -0.40    1.03
  -1 -12   1   -1.98    4.95
  -1 -12   1   -0.02    1.86
  -1 -12   1   -0.33    0.71
  -1 -12   0    6.41    4.92
  -1 -12   0    4.08    3.33
  -1 -12   0    3.70    5.17
  -1 -12   0    4.30    2.30
  -1 -12   0    4.01    3.95
  -1 -12  -1    1.60    1.96
  -1 -12  -1    3.15    2.92
  -1 -12  -1    3.72    4.05
  -1 -12  -1    0.38    2.31
  -1 -12  -1    2.18    3.48
  -1 -12  -2    7.32    3.21
  -1 -12  -2   11.87    7.05
  -1 -12  -2    6.63    5.71
  -1 -12  -2    9.45    6.31
  -1 -12  -2    7.08    4.37
  -1 -12  -3    1.88    2.12
  -1 -12  -3    0.12    2.41
  -1 -12  -3    2.41    3.97
  -1 -12  -4    1.06    4.08
  -1 -12  -4   -1.27    1.64
  -1 -12  -5    2.78    3.66
  -1 -12  -5    1.64    1.54
  -1 -12  -6    2.24    1.83
  -1 -12  -6    4.18    3.81
  -1 -12  -6    3.27    4.72
  -1 -12  -7    3.99    4.82
  -1 -12  -7    4.46    4.68
  -1 -12  -8   29.55   10.83
  -1 -12  -8   36.79   11.67
  -1 -12  -9   60.99   16.40
  -1 -12  -9   75.04   16.80
  -1 -12 -10    2.39    4.72
  -1 -12 -11   22.66   12.12
  -1 -12 -12    2.58    3.91
  -1 -13  16   14.01    3.30
  -1 -13  15   -0.64    0.78
   1  13 -15    1.07    1.35
   1  13 -14    6.51    2.71
   1  13 -14    7.76    2.89
  -1 -13  14    6.27    2.59
  -1 -13  13   33.48    6.56
   1  13 -13   23.72    5.55
   1  13 -13   26.85    5.54
  -1 -13  13   24.71    5.26
   1  13 -12   12.92    3.85
  -1 -13  12   14.22    4.22
  -1 -13  12   17.31    4.97
   1  13 -12   16.71    4.81
   1  13 -11    8.18    3.09
  -1 -13  11    5.24    3.08
   1  13 -11   11.83    3.89
  -1 -13  11    8.77    3.38
  -1 -13  10   -1.64    1.83
   1  13 -10    0.91    1.82
  -1 -13  10   -0.62    1.08
   1  13 -10    1.59    2.75
  -1 -13   9    0.17    1.52
   1  13  -9    1.09    1.02
   1  13  -9    1.31    1.28
  -1 -13   9    1.41    1.51
  -1 -13   8    4.03    2.54
   1  13  -8    1.97    1.29
  -1 -13   8    0.61    1.55
   1  13  -8    3.22    2.23
  -1 -13   7   44.51    8.87
  -1 -13   7   26.45    6.79
   1  13  -7   35.72    7.25
   1  13  -7   33.04    7.12
  -1 -13   6    1.40    1.18
   1  13  -6    4.19    2.43
  -1 -13   6    2.71    1.99
   1  13  -6    5.73    3.22
  -1 -13   5  181.66   17.60
  -1 -13   5  192.14   15.71
   1  13  -5  176.08   16.08
  -1 -13   4    1.80    2.02
  -1 -13   4    6.44    7.17
  -1 -13   4    1.16    3.71
  -1 -13   4    2.40    1.14
  -1 -13   4    2.02    2.11
   1  13  -4    3.38    2.46
   1  13  -3    1.04    0.31
  -1 -13   3    1.93    1.65
  -1 -13   3    0.96    1.74
  -1 -13   3    0.33    2.14
  -1 -13   3    1.23    5.22
  -1 -13   3    2.01    3.73
  -1 -13   2    1.15    2.18
  -1 -13   2    0.50    2.61
  -1 -13   2    4.46    4.80
  -1 -13   2   -0.07    1.01
  -1 -13   2   -0.12    0.93
  -1 -13   1   -0.33    1.06
  -1 -13   1    3.24    5.13
  -1 -13   1    0.01    0.64
  -1 -13   1   -0.95    1.76
  -1 -13   1    0.16    1.96
  -1 -13   1    3.70    4.66
  -1 -13   0   16.20    8.92
  -1 -13   0   15.43    8.22
  -1 -13   0    9.81    4.18
  -1 -13   0   16.74    9.37
  -1 -13   0   16.54    9.87
  -1 -13  -1  133.38   15.30
  -1 -13  -1  141.35   25.62
  -1 -13  -1  157.96   28.59
  -1 -13  -1  151.94   26.23
  -1 -13  -1  140.77   26.83
  -1 -13  -2  357.88   40.45
  -1 -13  -2  357.44   39.69
  -1 -13  -2  351.49   42.08
  -1 -13  -3  181.27   30.40
  -1 -13  -3  181.55   28.82
  -1 -13  -4   13.34   12.37
  -1 -13  -4    7.50    5.48
  -1 -13  -5    2.86    3.38
  -1 -13  -5   -0.82    3.83
  -1 -13  -5    6.10    4.63
  -1 -13  -6    0.31    0.88
  -1 -13  -6   -0.94    2.22
  -1 -13  -7    1.27    3.55
  -1 -13  -7    0.95    2.31
  -1 -13  -8   65.32   17.48
  -1 -13  -8   75.57   17.84
  -1 -13  -9   27.69   11.62
  -1 -14  14    2.27    1.84
   1  14 -14    1.75    0.99
   1  14 -14    1.68    0.73
  -1 -14  13    1.76    1.34
   1  14 -13    1.83    1.25
   1  14 -13    2.13    1.89
  -1 -14  12    1.90    1.68
   1  14 -12    0.65    0.53
   1  14 -12    1.54    1.44
  -1 -14  11    6.18    2.96
   1  14 -11    5.92    2.73
   1  14 -11    3.65    2.20
   1  14 -10    0.15    0.49
   1  14 -10    1.14    1.52
  -1 -14  10    0.47    0.96
  -1 -14  10    1.84    2.26
   1  14  -9   -1.31    0.85
   1  14  -9    2.35    2.68
  -1 -14   9    1.08    1.29
  -1 -14   9    0.65    1.45
   1  14  -8    1.00    0.87
   1  14  -8   -1.64    2.23
  -1 -14   8   -1.24    0.90
  -1 -14   8   -0.30    1.44
  -1 -14   7    1.16    1.06
  -1 -14   7    2.77    1.58
   1  14  -7    2.09    1.34
   1  14  -7    1.87    2.04
   1  14  -6   -0.32    1.00
  -1 -14   6   -1.57    1.94
   1  14  -6   -0.52    1.25
  -1 -14   6    1.25    1.52
   1  14  -5    4.86    2.49
  -1 -14   5    4.85    3.09
   1  14  -5    5.75    2.97
  -1 -14   5    5.92    2.63
   1  14  -4    0.03    0.57
  -1 -14   4   -0.73    1.29
  -1 -14   4   -1.07    1.66
   1  14  -4    0.13    0.61
   1  14  -3    0.68    1.10
  -1 -14   3    0.22    1.54
  -1 -14   3    0.25    0.90
  -1 -14   2    0.43    2.23
  -1 -14   1   15.84    8.75
  -1 -14   1   14.57    5.06
  -1 -14   0   -1.17    1.15
  -1 -14   0   -2.62    4.71
  -1 -14  -1   12.69    9.22
  -1 -14  -1   15.34    8.54
  -1 -14  -2    1.92    2.17
  -1 -14  -2    1.46    3.54
  -1 -14  -3    7.51    5.37
  -1 -14  -3   12.14    7.21
  -1 -14  -4   11.41    8.23
  -1 -14  -4   10.71    7.29
  -1 -14  -5    6.61    6.84
  -1 -14  -5    4.61    6.08
  -1 -14  -6   12.40    7.70
  -1 -14  -6   12.22    7.24
  -1 -14  -7   14.10    8.67
  -1 -14  -7   23.97   10.65
   1  15 -13   49.01    5.79
   1  15 -13   23.65    5.55
  -1 -15  12    0.28    0.76
   1  15 -12    0.29    0.68
   1  15 -12   -1.10    1.12
   1  15 -11  178.68   13.45
   1  15 -11  175.39   13.12
  -1 -15  11  198.53   15.78
   1  15 -10    0.84    1.14
   1  15 -10    2.34    1.45
  -1 -15  10    0.69    0.50
   1  15  -9   16.29    4.17
   1  15  -9   17.77    4.63
  -1 -15   9   17.62    5.38
   1  15  -8    7.58    2.98
   1  15  -8   10.32    3.50
  -1 -15   8   10.37    4.18
   1  15  -7   22.42    5.38
  -1 -15   7   22.17    5.81
   1  15  -7   24.87    5.62
   1  15  -6   54.74    8.38
   1  15  -6   52.96    8.32
  -1 -15   6   55.82    9.78
   1  15  -5    1.21    1.10
   1  15  -5    2.17    1.81
  -1 -15   5   -0.73    1.24
   1  15  -4   -0.27    0.58
   1  15  -4    1.43    1.13
  -1 -15   4   -0.30    1.50
  -1 -15   3   74.08   11.97
   1  15  -3   68.25    9.31
   1  15  -2   30.61    6.27
   1  16 -12    0.69    0.98
   1  16 -12   -1.12    0.65
   1  16 -11    8.06    2.59
   1  16 -11    9.67    2.86
   1  16 -10   -0.10    0.78
   1  16 -10   -0.11    0.29
   1  16  -9    0.82    0.95
   1  16  -9   -0.48    0.78
   1  16  -8    1.84    1.23
   1  16  -8    2.02    1.89
   1  16  -7   -0.03    0.39
   1  16  -7    1.24    1.01
   1  16  -6   -1.54    1.70
   1  16  -6    0.58    1.22
   1  16  -5    1.15    1.38
   1  16  -4    0.06    0.98
   1  16  -3    3.03    1.16
   1  17 -10    4.26    1.77
   1  17 -10    5.58    1.82
   1  17  -9   21.14    3.79
   1  17  -8   39.55    5.53
   1  17  -8   33.76    4.98
   1  17  -7   27.69    4.77
   1  17  -7   29.68    4.80
   1  17  -6   13.76    3.61
   1  17  -6   15.15    3.62
   1  17  -5   40.19    6.04
   1  17  -5   28.27    6.11
   1  17  -4   -0.05    0.44
   1  18  -7    0.57    0.50
   1  18  -7    0.60    1.13
   1  18  -6   -0.21    0.52
   1  18  -5    0.88    1.53
   1  18  -4    0.37    1.09
   1  18  -3    0.02    0.35
   1  18  -2    2.03    1.70
   1  19  -4   10.51    2.35
   1  19  -3    6.15    1.92
   1  19  -2    6.58    2.09
   1  19  -1   -0.02    0.59
   1  19   0   57.00    6.19
  -2  18   2    0.34    0.73
  -2  18   1    1.70    1.26
  -2  18   0    2.10    1.44
  -2  18  -1    2.51    1.35
  -2  18  -2   -0.45    0.56
  -2  18  -3   15.81    3.21
  -2  17   0    3.76    2.54
  -2  17  -1    0.33    0.66
  -2  17  -2    4.14    2.52
  -2  17  -3   -0.25    0.81
  -2  17  -4    0.21    0.43
  -2  17  -4    0.86    0.79
  -2  17  -5    4.41    1.99
  -2  17  -5    1.98    1.41
  -2  17  -6    4.94    2.15
  -2  17  -6    4.48    1.64
  -2  17  -7   31.49    4.62
  -2  17  -7   33.80    4.65
  -2  16  -3    3.95    2.30
  -2  16  -4   18.45    4.88
  -2  16  -5   -0.71    1.20
  -2  16  -5   -0.63    0.86
  -2  16  -6    1.34    1.49
  -2  16  -7   11.46    3.43
  -2  16  -7   11.69    3.21
  -2  16  -8    3.86    2.01
  -2  16  -8    3.07    1.46
  -2  16  -9    0.86    1.08
  -2  16  -9    0.22    0.65
  -2  16  -9    0.18    0.46
  -2  16 -10    2.59    1.08
  -2  16 -10    6.05    1.88
  -2  15  -2    8.62    3.30
  -2  15  -3    7.68    3.21
  -2  15  -4    9.71    3.85
  -2  15  -4    8.96    3.47
  -2  15  -5   -0.68    1.33
   2 -15   5   -1.44    1.57
  -2  15  -5   -0.81    1.44
  -2  15  -6    1.43    1.21
   2 -15   6    0.36    0.89
  -2  15  -6   -0.22    1.48
  -2  15  -7   -0.04    0.97
   2 -15   7   -0.53    1.35
  -2  15  -7    0.03    0.40
   2 -15   8   -0.17    0.48
  -2  15  -8    0.69    1.22
  -2  15  -9    5.73    2.50
  -2  15  -9    4.60    2.06
   2 -15   9    6.29    2.54
  -2  15 -10   29.42    5.21
   2 -15  10   29.62    5.16
  -2  15 -10   30.42    5.27
   2 -15  11    7.24    2.40
  -2  15 -11    6.87    2.30
  -2  15 -11    2.95    1.07
  -2  15 -12    1.48    1.08
   2 -14   1    2.22    3.34
   2 -14   2   -0.02    1.94
  -2  14  -2   14.49    4.90
   2 -14   3   16.16    8.32
   2 -14   3   29.16    6.48
  -2  14  -3   19.87    5.72
  -2  14  -4   24.02    6.34
   2 -14   4   32.12    6.67
   2 -14   4   14.09    8.59
   2 -14   5    5.77    9.02
   2 -14   5    0.62    0.74
  -2  14  -5    1.40    1.66
  -2  14  -6    2.59    1.90
   2 -14   6    0.24    0.87
  -2  14  -6    1.30    1.25
  -2  14  -7   -0.20    0.90
   2 -14   7    0.92    1.33
   2 -14   7    0.33    0.39
  -2  14  -7   -1.41    2.01
   2 -14   8    3.53    2.16
  -2  14  -8    3.25    2.12
  -2  14  -8    1.30    0.58
   2 -14   8    2.78    1.37
   2 -14   9    4.18    2.24
  -2  14  -9    4.65    2.29
   2 -14   9    0.57    2.12
  -2  14  -9    6.11    2.98
  -2  14 -10    2.74    1.77
   2 -14  10    2.52    2.15
  -2  14 -10    2.05    1.22
  -2  14 -11    4.15    1.99
  -2  14 -11    0.90    1.22
   2 -14  11    6.53    2.50
  -2  14 -11    6.47    2.79
  -2  14 -12    1.31    1.22
   2 -14  12    0.85    0.93
   2 -14  13    7.68    2.50
  -2  14 -13    7.57    2.33
  -2  14 -13    5.48    1.50
   2 -14  14    2.22    1.31
  -2  14 -14    2.44    1.24
   2 -13  -5    0.33    2.61
   2 -13  -5    1.02    2.49
   2 -13  -4   67.43   19.25
   2 -13  -4   49.85   16.77
   2 -13  -3   13.45   10.73
   2 -13  -3   12.94    8.05
   2 -13  -2    3.56    6.03
   2 -13  -1   -1.47    4.95
   2 -13  -1    1.01    2.79
   2 -13   0    2.46    3.37
   2 -13   1    6.92    4.44
  -2  13  -1    2.51    1.73
   2 -13   2    1.30    4.02
   2 -13   2    0.52    1.12
  -2  13  -2    0.32    1.28
   2 -13   3    0.11    0.72
   2 -13   3    0.27    1.46
  -2  13  -3    0.84    0.26
  -2  13  -4    0.69    0.84
   2 -13   4   -0.10    1.25
  -2  13  -4   -0.59    1.91
  -2  13  -5    5.61    3.45
  -2  13  -5    8.85    3.53
   2 -13   5    6.80    3.05
   2 -13   5    1.48    3.01
  -2  13  -6   15.94    5.47
  -2  13  -6   17.54    4.83
   2 -13   6    3.70    5.11
   2 -13   6   18.30    5.24
   2 -13   7    6.44    3.05
  -2  13  -7    7.44    3.72
  -2  13  -7    6.91    3.53
  -2  13  -8    5.27    3.11
   2 -13   8    2.14    4.46
   2 -13   8    8.11    4.16
  -2  13  -8    5.23    3.25
  -2  13  -9    4.65    2.66
   2 -13   9    4.39    3.94
  -2  13  -9   -1.56    1.60
   2 -13   9   -0.44    1.57
  -2  13 -10    3.27    2.62
   2 -13  10    1.53    1.40
  -2  13 -10    0.58    0.50
   2 -13  10    0.15    0.95
   2 -13  11    5.16    2.74
  -2  13 -11    4.73    2.57
  -2  13 -11    7.66    3.05
   2 -13  11    2.74    2.72
  -2  13 -12   -0.40    0.94
  -2  13 -12    0.10    0.88
  -2  13 -12   -0.02    0.74
   2 -13  12   -0.10    1.08
  -2  13 -13    1.36    1.34
   2 -13  13    2.13    1.65
   2 -13  14    2.54    1.75
  -2  13 -14    2.80    1.50
  -2  13 -15    3.87    1.14
  -2  13 -15    4.53    1.64
   2 -13  15    4.59    1.91
   2 -12 -10   24.64   12.88
   2 -12  -9   10.49    8.91
   2 -12  -9   10.25    6.65
   2 -12  -8    9.65    6.00
   2 -12  -8    7.58    6.93
   2 -12  -7    3.07    5.19
   2 -12  -7   -2.82    5.35
   2 -12  -6    0.89    2.51
   2 -12  -6    0.05    3.55
   2 -12  -6    3.40    4.79
   2 -12  -5    6.58    5.66
   2 -12  -5    8.99    4.93
   2 -12  -5    7.66    6.24
   2 -12  -4    2.09    6.65
   2 -12  -4    5.12    8.88
   2 -12  -4    2.60    4.35
   2 -12  -3   -0.40    2.18
   2 -12  -3   36.43   14.47
   2 -12  -2   17.21   10.65
   2 -12  -2   23.69    8.84
   2 -12  -1    7.95    6.63
   2 -12  -1   10.70    6.67
   2 -12   0    2.66    3.90
   2 -12   0    6.15    3.64
   2 -12   1    6.76    5.84
   2 -12   1    4.21    3.51
   2 -12   2    2.61    2.01
  -2  12  -2    0.46    0.78
   2 -12   2    6.35    4.40
   2 -12   2   -1.39    4.88
   2 -12   3    2.61    4.95
   2 -12   3    0.46    1.16
   2 -12   3    4.25    3.54
   2 -12   4   94.80   24.23
   2 -12   4  105.61   12.33
  -2  12  -4   88.86   11.41
  -2  12  -5   14.15    6.29
  -2  12  -5   10.98    4.08
   2 -12   5   12.48    4.30
  -2  12  -6    2.70    2.06
   2 -12   6    3.32    4.59
  -2  12  -6    0.36    1.05
   2 -12   6    5.94    3.27
   2 -12   7    1.74    3.12
  -2  12  -7   16.88    5.72
  -2  12  -7   16.95    4.93
   2 -12   8    9.48    7.17
  -2  12  -8    3.46    2.49
  -2  12  -8    5.83    3.50
  -2  12  -9   20.34    5.75
  -2  12  -9   24.06    6.34
   2 -12  10   22.85    9.38
  -2  12 -10   23.66    6.19
  -2  12 -10   24.31    6.34
  -2  12 -11   25.40    6.47
   2 -12  11   31.97    9.15
  -2  12 -11   25.96    6.45
   2 -12  12  114.53   12.64
  -2  12 -12  107.15   11.75
  -2  12 -12  107.19   12.47
   2 -12  13    6.76    3.33
  -2  12 -13    4.67    2.44
  -2  12 -13    2.73    1.96
  -2  12 -13    4.48    2.60
   2 -12  14    4.70    2.63
   2 -12  14    3.26    3.00
  -2  12 -14    4.18    2.48
   2 -12  15    7.07    2.66
  -2  12 -15    4.97    2.04
  -2  12 -15    4.61    2.06
   2 -12  16   14.67    3.42
  -2  12 -16   12.10    2.93
  -2  12 -16   10.29    2.39
   2 -12  17   16.22    3.21
   2 -11 -12   -0.41    3.65
   2 -11 -12   -1.09    0.76
   2 -11 -11    8.52    7.44
   2 -11 -11    5.85    6.68
   2 -11 -10    0.07    2.22
   2 -11 -10   -0.24    4.07
   2 -11  -9    1.22    2.92
   2 -11  -9   -1.63    2.40
   2 -11  -9    0.31    1.70
   2 -11  -8    5.85    3.56
   2 -11  -8    7.61    5.46
   2 -11  -8    2.44    3.19
   2 -11  -7   11.04    8.28
   2 -11  -7    7.28    7.11
   2 -11  -6   15.89    8.20
   2 -11  -6   13.79    7.88
   2 -11  -6   20.97   10.54
   2 -11  -5    5.70    5.08
   2 -11  -5   11.64    8.96
   2 -11  -5    8.04    7.21
   2 -11  -4    0.75    1.75
   2 -11  -4   18.78    9.50
   2 -11  -4   15.67    8.72
   2 -11  -4   20.61    8.78
   2 -11  -3   17.95    8.95
   2 -11  -3   18.85    9.50
   2 -11  -3   11.02    4.18
   2 -11  -2    0.24    1.90
   2 -11  -2    2.43    3.83
   2 -11  -1    0.52    1.52
   2 -11  -1   -0.84    2.42
   2 -11  -1    1.59    3.72
   2 -11  -1    1.15    2.31
   2 -11   0    0.63    2.23
   2 -11   0   -0.18    1.18
   2 -11   0    3.17    3.44
   2 -11   0    0.20    3.01
   2 -11   1    1.38    4.94
   2 -11   1    1.41    2.91
   2 -11   2    1.87    1.09
   2 -11   2    0.25    1.20
   2 -11   2    5.68    6.37
   2 -11   3    1.86    2.75
  -2  11  -3   11.35    4.36
   2 -11   3   11.98    8.96
   2 -11   4    1.39    2.75
   2 -11   4   10.81    6.32
  -2  11  -4    9.97    3.66
   2 -11   5   14.20    8.63
  -2  11  -5    9.90    3.79
   2 -11   5    5.42    2.87
   2 -11   6   16.81    9.47
  -2  11  -6   12.04    5.02
   2 -11   6    4.09    4.37
  -2  11  -6   13.54    4.56
  -2  11  -7    2.39    2.14
   2 -11   7    5.69    3.82
  -2  11  -7    2.80    2.33
  -2  11  -8   -0.09    0.76
  -2  11  -8   -0.15    0.55
   2 -11   8    0.34    2.52
  -2  11  -8   -0.77    1.74
  -2  11  -9   -0.92    1.53
  -2  11  -9   -0.99    0.78
   2 -11   9   -0.05    1.15
  -2  11 -10    7.07    3.63
  -2  11 -10    3.12    2.05
   2 -11  10   -0.30    3.00
  -2  11 -11    0.84    1.50
  -2  11 -11   -0.88    2.40
  -2  11 -12   48.39    9.11
  -2  11 -12   49.75    9.08
  -2  11 -13   26.17    6.13
  -2  11 -13   24.06    5.57
   2 -11  14   17.78    7.58
  -2  11 -14    7.64    3.11
  -2  11 -14    7.56    3.55
   2 -11  15    3.73    2.72
  -2  11 -15    1.41    0.91
  -2  11 -16    3.66    1.78
  -2  11 -16    2.65    1.41
   2 -11  16    3.26    2.38
   2 -11  17    5.20    2.15
  -2  11 -17    4.60    1.68
   2 -11  18    4.18    1.70
  -2  10  23    1.89    1.15
   2 -10 -13   -2.92    4.64
   2 -10 -13    1.26    5.20
   2 -10 -12    5.48    5.49
   2 -10 -12    5.90    6.61
   2 -10 -11   33.36   11.40
   2 -10 -11   31.71   14.58
   2 -10 -11   31.99   13.39
   2 -10 -10    6.51    5.36
   2 -10 -10    4.57    4.60
   2 -10 -10    7.00    7.44
   2 -10  -9   31.17   13.11
   2 -10  -9   25.46    9.15
   2 -10  -9   34.14   13.32
   2 -10  -9   25.76   11.00
   2 -10  -8   -0.36    2.79
   2 -10  -8    1.01    2.81
   2 -10  -8    0.16    3.36
   2 -10  -7   12.66    6.07
   2 -10  -7   18.05    9.12
   2 -10  -7   10.51    7.80
   2 -10  -6   22.57    8.45
   2 -10  -6   17.90    8.87
   2 -10  -6   31.96   11.95
   2 -10  -6   24.47   11.38
   2 -10  -5    2.98    4.34
   2 -10  -5    0.41    2.56
   2 -10  -5    4.59    4.05
   2 -10  -4    2.79    2.61
   2 -10  -4   -0.18    2.43
   2 -10  -3   48.87   15.66
   2 -10  -3   44.25   13.60
   2 -10  -2   41.00   13.58
   2 -10  -2   39.85   13.39
   2 -10  -2    4.17    2.63
   2 -10  -1    4.80    3.42
   2 -10  -1    9.12    6.21
   2 -10  -1   12.18    7.62
   2 -10   0   -0.54    0.94
   2 -10   0    3.40    4.26
   2 -10   0    7.38    6.14
   2 -10   0    8.84    6.60
   2 -10   1   24.57   10.89
   2 -10   1    1.19    2.06
   2 -10   1    0.14    0.94
   2 -10   1   35.54   12.47
   2 -10   2    6.69    5.93
   2 -10   2    3.87    6.93
   2 -10   2    1.87    2.80
   2 -10   2    8.36    5.78
   2 -10   3   -0.24    1.95
   2 -10   3  103.70   21.96
   2 -10   3   76.05   19.54
   2 -10   4   -1.22    1.81
   2 -10   4   12.81    8.15
  -2  10  -4   10.59    3.93
   2 -10   5   43.06   14.98
  -2  10  -5   48.95    8.26
  -2  10  -5   41.24    7.61
   2 -10   6    8.88    5.85
  -2  10  -6    9.88    3.66
   2 -10   6   18.16    6.91
  -2  10  -7   22.76    6.34
   2 -10   7   27.62   11.32
  -2  10  -7   22.65    5.79
   2 -10   7    1.58    2.64
   2 -10   8    6.31    5.72
  -2  10  -8    5.06    2.63
  -2  10  -8    4.90    3.05
   2 -10   8    0.12    3.40
  -2  10  -9   35.38    7.84
  -2  10  -9   31.11    7.83
  -2  10 -10    0.38    1.09
  -2  10 -10   -0.31    1.93
  -2  10 -11    0.43    1.73
   2 -10  11    2.62    3.18
  -2  10 -11    1.49    1.42
  -2  10 -12  127.52   14.66
  -2  10 -12  122.45   15.22
  -2  10 -13   48.75    9.28
  -2  10 -13   46.20    8.59
  -2  10 -14   -0.02    1.10
  -2  10 -14   -0.69    0.78
  -2  10 -14   -0.70    0.37
  -2  10 -15    5.29    2.47
   2 -10  15   -0.03    1.74
   2 -10  16    2.84    3.34
  -2  10 -16   19.41    4.53
  -2  10 -17    9.94    2.93
  -2  10 -17   12.63    3.13
   2 -10  18   27.53    5.01
  -2  10 -18   28.27    4.43
   2 -10  19   21.44    3.83
  -2  10 -19   19.35    3.10
  -2   9  24    0.59    0.55
   2  -9 -14   13.47    9.89
   2  -9 -14    6.60    6.96
   2  -9 -13    3.66    5.51
   2  -9 -13    3.26    3.80
   2  -9 -12    3.00    6.12
   2  -9 -12   -2.58    5.71
   2  -9 -11   13.45    7.22
   2  -9 -11   15.11    8.83
   2  -9 -11   11.94    8.99
   2  -9 -10    0.68    2.18
   2  -9 -10    0.14    1.27
   2  -9 -10    1.86    3.93
   2  -9  -9   16.82    9.70
   2  -9  -9   16.48    8.11
   2  -9  -9   14.25    8.75
   2  -9  -8   13.45    8.69
   2  -9  -8   21.30    9.61
   2  -9  -8   17.87    7.63
   2  -9  -7   30.02   11.36
   2  -9  -7   24.27   11.72
   2  -9  -7   31.09    9.89
   2  -9  -6   30.44   11.59
   2  -9  -6   35.40   13.43
   2  -9  -6   44.43   13.29
   2  -9  -6   37.88   10.69
   2  -9  -5   23.47    9.94
   2  -9  -5   18.63    8.28
   2  -9  -5   18.93    9.93
   2  -9  -4    0.06    2.96
   2  -9  -4    0.22    1.39
   2  -9  -3   16.27    8.56
   2  -9  -3   18.14    8.56
   2  -9  -2    2.76    3.29
   2  -9  -2    2.26    1.02
   2  -9  -1   -1.31    2.90
   2  -9  -1    0.14    0.75
   2  -9   0    7.62    5.73
   2  -9   0    9.98    6.20
   2  -9   1    6.71    5.77
   2  -9   1    4.46    3.11
   2  -9   2    6.81    5.54
   2  -9   2    4.68    3.92
   2  -9   3    1.80    1.56
   2  -9   3   -0.05    1.05
   2  -9   3    0.39    3.44
   2  -9   4   16.30    8.49
  -2   9  -4   16.29    4.51
   2  -9   4   -1.40    1.61
   2  -9   4   21.84    9.34
   2  -9   5   34.72   11.96
   2  -9   5   26.35   10.90
   2  -9   5    2.04    3.61
  -2   9  -5   25.36    5.71
  -2   9  -5   24.46    5.65
   2  -9   6   20.49   10.98
   2  -9   6    2.93    2.39
  -2   9  -6   19.01    5.22
  -2   9  -6   18.59    5.14
   2  -9   6   23.64   10.99
   2  -9   7   67.07   17.54
  -2   9  -7   56.04    9.59
   2  -9   8   28.78   11.26
  -2   9  -8   25.24    6.02
  -2   9  -8   20.94    6.25
   2  -9   9   -0.37    2.70
  -2   9  -9    0.55    1.28
  -2   9  -9    1.73    1.45
  -2   9  -9    1.54    1.68
   2  -9  10    4.97    5.19
  -2   9 -10    3.97    2.65
  -2   9 -10    4.51    2.41
   2  -9  10   -0.15    2.90
  -2   9 -11   31.20    7.40
  -2   9 -11   29.35    7.45
  -2   9 -12    7.66    3.32
  -2   9 -12    7.80    4.24
  -2   9 -13    3.10    1.93
  -2   9 -13    1.86    1.55
   2  -9  13    0.71    1.57
  -2   9 -14   -0.89    1.24
  -2   9 -14    2.40    2.11
  -2   9 -14    3.52    2.90
  -2   9 -14    2.39    1.32
   2  -9  14    0.97    2.07
   2  -9  15    4.42    3.43
  -2   9 -15    5.29    2.69
  -2   9 -15    2.97    2.27
   2  -9  16   -0.43    1.40
  -2   9 -16    5.73    2.60
  -2   9 -17    0.81    1.94
  -2   9 -17   -0.21    0.80
  -2   9 -18    9.85    3.01
  -2   9 -19    3.07    2.16
  -2   9 -20    7.28    2.18
   2  -9  20    7.76    2.26
  -2   8  24   14.53    3.18
   2  -8 -15   34.77   14.94
   2  -8 -15   25.24   10.95
   2  -8 -15   34.04   14.86
   2  -8 -14    3.85    5.24
   2  -8 -14    1.31    2.32
   2  -8 -14    1.33    3.70
   2  -8 -13    1.04    2.75
   2  -8 -13   -0.62    1.58
   2  -8 -13   -0.87    5.51
   2  -8 -12   11.47    6.70
   2  -8 -12    9.89    6.85
   2  -8 -12    7.58    5.67
   2  -8 -12    5.43    5.13
   2  -8 -11   93.82   22.12
   2  -8 -11  100.72   17.82
   2  -8 -11   87.07   20.95
   2  -8 -11   90.51   19.53
   2  -8 -10    1.17    2.50
   2  -8 -10    0.88    2.97
   2  -8  -9   72.05   17.16
   2  -8  -9   67.94   18.28
   2  -8  -9   62.41   14.99
   2  -8  -8    1.42    1.43
   2  -8  -8   -1.47    2.42
   2  -8  -8   -0.06    2.17
   2  -8  -7  134.42   22.09
   2  -8  -7  123.87   20.04
   2  -8  -7  125.02   23.42
   2  -8  -6    3.01    5.22
   2  -8  -6    2.04    4.17
   2  -8  -6    1.04    2.99
   2  -8  -5   -1.18    1.08
   2  -8  -5    0.09    2.95
   2  -8  -5   -0.59    3.12
   2  -8  -4   65.75   16.02
   2  -8  -4   58.56   14.49
   2  -8  -3  299.26   33.32
   2  -8  -3  300.38   31.45
   2  -8  -2    6.13    4.99
   2  -8  -2    6.23    5.14
   2  -8  -1  578.08   44.24
   2  -8  -1  582.10   46.15
   2  -8   0   14.16    7.80
   2  -8   0   14.90    7.19
   2  -8   1   48.13   14.02
   2  -8   1   38.70   12.02
   2  -8   2  116.41   20.15
   2  -8   2  138.88   23.19
   2  -8   3   20.22    8.86
   2  -8   3   26.49   10.47
   2  -8   4   27.83    9.80
   2  -8   4   40.72   11.87
   2  -8   5    8.21    6.16
   2  -8   5   10.34    6.44
  -2   8  -6   87.75   10.54
   2  -8   6   88.98   18.34
   2  -8   6  111.72   22.28
   2  -8   7   21.96    9.14
   2  -8   7   -0.11    0.43
   2  -8   7   25.63   10.98
  -2   8  -7   18.28    4.76
  -2   8  -7   18.34    5.02
   2  -8   8   16.81    7.99
   2  -8   8   21.65   10.21
   2  -8   8   13.78    4.99
  -2   8  -8   19.08    5.56
  -2   8  -8   18.44    5.01
  -2   8  -9   41.05    7.73
   2  -8   9   39.95   13.48
  -2   8  -9   39.24    8.21
   2  -8  10   10.14    6.22
  -2   8 -10   10.39    3.87
  -2   8 -10   10.45    4.21
   2  -8  11   15.47    8.39
  -2   8 -11   16.61    5.38
  -2   8 -11   16.98    5.39
  -2   8 -12    0.69    1.40
  -2   8 -12    2.61    2.03
   2  -8  12    1.85    3.18
   2  -8  13   -0.13    1.63
  -2   8 -13    0.62    1.51
  -2   8 -13    2.32    2.82
  -2   8 -14    2.36    2.06
   2  -8  14   -0.82    1.53
  -2   8 -14    2.06    2.00
  -2   8 -14   -0.43    1.10
  -2   8 -14    1.77    1.28
  -2   8 -15    0.96    1.76
  -2   8 -15    0.32    0.53
   2  -8  15   -1.67    2.47
   2  -8  16   -0.30    2.60
  -2   8 -16    0.61    1.01
  -2   8 -17    2.03    1.53
  -2   8 -18    9.13    2.80
  -2   8 -19    7.68    2.77
  -2   8 -20    6.74    2.20
   2  -8  21   33.14    4.76
  -2   8 -21   32.48    4.07
  -2   7  25    2.42    1.31
  -2   7  23    0.58    0.47
  -2   7  22    1.53    1.50
  -2   7  21    0.31    0.71
   2  -7 -16    1.81    1.99
   2  -7 -16    4.74    5.84
   2  -7 -15   -1.32    2.30
   2  -7 -15    2.68    3.69
   2  -7 -15   -1.34    5.46
   2  -7 -14    3.15    3.86
   2  -7 -14    1.32    1.13
   2  -7 -14    3.41    4.00
   2  -7 -14    3.74    5.21
   2  -7 -13    3.09    1.28
   2  -7 -13    3.13    3.15
   2  -7 -13    2.47    2.30
   2  -7 -13    2.73    2.62
   2  -7 -12    3.55    2.14
   2  -7 -12    5.63    4.44
   2  -7 -12    4.70    5.97
   2  -7 -12    5.80    5.29
   2  -7 -12    7.16    6.32
   2  -7 -11   31.94    9.92
   2  -7 -11   37.89   13.60
   2  -7 -11   32.63   11.49
   2  -7 -10    9.49    6.09
   2  -7 -10    8.06    5.16
   2  -7 -10    8.28    5.40
   2  -7  -9   -0.72    0.52
   2  -7  -9    0.57    3.17
   2  -7  -9   -1.15    2.56
   2  -7  -8   46.45   13.92
   2  -7  -8   37.94    9.01
   2  -7  -8   37.14   11.27
   2  -7  -8   50.81   13.61
   2  -7  -7   50.33    9.64
   2  -7  -7   42.75   11.43
   2  -7  -7   45.21   13.43
   2  -7  -7   47.12   14.44
   2  -7  -6   21.19    8.35
   2  -7  -6   20.84    9.05
   2  -7  -5    5.73    4.63
   2  -7  -5    2.17    2.25
   2  -7  -5    3.54    3.39
   2  -7  -4    0.30    1.94
   2  -7  -4    1.36    1.81
   2  -7  -3   14.07    6.63
   2  -7  -3   11.55    5.95
   2  -7  -2   13.32    5.71
   2  -7  -2   13.73    6.88
   2  -7  -1    1.57    1.87
   2  -7  -1    1.54    2.94
   2  -7   0    6.37    5.04
   2  -7   0    6.04    5.17
   2  -7   1   32.38    9.98
   2  -7   1   39.98   12.02
   2  -7   2    4.00    4.57
   2  -7   2    6.27    4.85
   2  -7   3    1.15    2.04
   2  -7   3   -0.57    2.46
   2  -7   4    0.92    1.23
   2  -7   4    2.72    2.10
   2  -7   5   -1.06    3.18
   2  -7   5    0.13    0.36
   2  -7   5   -0.18    3.43
   2  -7   6   27.04    9.66
   2  -7   6   28.91   11.54
   2  -7   6   26.20    8.67
   2  -7   7    4.60    3.96
   2  -7   7    1.71    1.24
   2  -7   8    6.69    5.17
  -2   7  -8    6.26    2.92
   2  -7   8    8.06    4.78
  -2   7  -8    7.90    3.28
   2  -7   9    2.80    4.04
   2  -7   9    0.66    0.50
  -2   7  -9    0.78    0.33
  -2   7  -9    1.52    1.69
   2  -7   9    2.12    1.42
   2  -7  10    8.71    6.09
  -2   7 -10    8.51    3.35
   2  -7  10    8.41    3.08
  -2   7 -10   13.07    4.64
  -2   7 -10   10.74    4.02
   2  -7  11    6.19    5.59
   2  -7  11    5.93    2.05
  -2   7 -11    7.12    3.18
  -2   7 -11    7.13    3.09
   2  -7  12    2.14    0.98
  -2   7 -12    2.87    2.14
   2  -7  12    1.57    0.88
  -2   7 -12    2.19    2.25
  -2   7 -13    2.85    2.33
  -2   7 -13    1.96    1.95
   2  -7  13    1.20    0.84
  -2   7 -14    2.89    2.26
  -2   7 -14    1.31    1.91
   2  -7  14    1.89    1.81
   2  -7  15   -0.74    2.46
  -2   7 -15   11.88    4.08
  -2   7 -15   11.68    4.66
   2  -7  15   14.43    3.66
  -2   7 -16    6.71    2.99
  -2   7 -17    6.81    2.98
  -2   7 -18    4.91    2.66
  -2   7 -19    3.14    1.82
  -2   7 -20    1.04    1.22
  -2   7 -21    0.72    1.01
  -2   7 -22    0.27    0.20
  -2   6  25    3.47    1.45
  -2   6  24   23.47    3.69
  -2   6  24   30.99    4.89
  -2   6  23    2.67    1.42
  -2   6  23    2.88    1.63
  -2   6  22    0.50    0.88
  -2   6  22    2.76    2.90
  -2   6  21    1.54    1.09
  -2   6  20    1.77    2.19
  -2   6  19    3.18    2.00
   2  -6 -19    2.20    2.23
  -2   6  18   11.10    3.54
   2  -6 -18    1.26    1.32
   2  -6 -17    0.30    1.01
   2  -6 -16    7.81    7.31
   2  -6 -16   26.27    5.02
   2  -6 -15   43.66   16.59
   2  -6 -15    1.58    2.01
   2  -6 -15   54.63   15.37
   2  -6 -15   47.85   16.66
   2  -6 -14   17.48    9.89
   2  -6 -14   10.44    6.95
   2  -6 -14    0.73    2.02
   2  -6 -14    8.33    5.77
   2  -6 -13    0.32    1.27
   2  -6 -13   47.90   13.06
   2  -6 -13   52.05   16.78
   2  -6 -13   50.46   16.25
   2  -6 -12    0.63    1.19
   2  -6 -12    0.67    2.92
   2  -6 -12   -0.99    3.64
   2  -6 -12   -1.92    3.72
   2  -6 -11   35.11   10.26
   2  -6 -11   33.22   11.68
   2  -6 -11   39.72   13.86
   2  -6 -10  180.69   28.55
   2  -6 -10  151.34   19.92
   2  -6 -10  160.90   23.69
   2  -6  -9    4.33    3.40
   2  -6  -9    2.75    1.22
   2  -6  -9    3.65    2.61
   2  -6  -8   29.38    7.51
   2  -6  -8   34.43   11.29
   2  -6  -8   36.24   10.97
   2  -6  -8   37.28   11.38
   2  -6  -7  109.44   20.57
   2  -6  -7  104.35   13.47
   2  -6  -7  115.11   18.54
   2  -6  -7  120.67   18.64
   2  -6  -6   41.57    7.77
   2  -6  -6   45.52   12.49
   2  -6  -6   44.80   11.89
   2  -6  -5  212.75   23.67
   2  -6  -5  229.36   16.80
   2  -6  -5  258.80   25.78
   2  -6  -5  256.13   29.36
   2  -6  -4   -0.06    2.74
   2  -6  -4    0.17    1.23
   2  -6  -4    0.63    1.79
   2  -6  -4    1.21    1.07
   2  -6  -3  223.09   25.92
   2  -6  -3  197.88   22.53
   2  -6  -2    6.24    4.20
   2  -6  -2    3.83    3.40
   2  -6  -1  101.66   17.23
   2  -6  -1   89.77   15.70
   2  -6   0    0.48    1.39
   2  -6   0   -0.35    0.66
   2  -6   1   25.72    7.69
   2  -6   1   33.23   10.11
   2  -6   2   26.82    9.02
   2  -6   2   36.07   10.55
   2  -6   3   -1.03    2.64
   2  -6   3   -0.56    2.76
   2  -6   4  120.09   16.98
   2  -6   4  133.10   19.37
   2  -6   5  208.31   22.78
   2  -6   5  217.54   24.92
   2  -6   6  104.59   17.72
   2  -6   6   99.13   15.79
   2  -6   7   92.64   15.33
   2  -6   7   98.61   17.69
   2  -6   8    3.61    3.29
   2  -6   8    4.37    3.32
   2  -6   9    1.05    6.61
   2  -6   9    1.66    2.51
  -2   6  -9    3.09    2.03
  -2   6  -9    1.95    1.86
  -2   6 -10  224.06   17.64
   2  -6  10  220.59   13.38
  -2   6 -10  242.43   19.41
  -2   6 -10  232.82   17.78
   2  -6  10  232.53   29.94
   2  -6  10  220.41   13.18
  -2   6 -11   23.92    5.76
   2  -6  11   29.82   10.69
   2  -6  11   20.53    4.35
   2  -6  11   26.24    4.74
  -2   6 -11   26.28    6.49
  -2   6 -11    1.82    5.06
   2  -6  12   16.82    8.12
  -2   6 -12   17.22    5.13
   2  -6  12   18.30    4.14
   2  -6  12   32.19    6.03
  -2   6 -12   21.70    6.74
  -2   6 -13   85.82   11.87
   2  -6  13   97.31    9.86
   2  -6  13   91.72    8.90
  -2   6 -13   87.39   12.59
   2  -6  13   89.94    9.38
  -2   6 -14   49.10    9.02
   2  -6  14   52.24    6.92
   2  -6  14   51.35    7.57
  -2   6 -14   52.85    9.87
  -2   6 -15   74.63   11.41
   2  -6  15   82.07    8.93
  -2   6 -15   82.66   10.74
   2  -6  15   84.56    9.59
  -2   6 -16    8.95    3.78
   2  -6  16    6.51    2.23
   2  -6  16    9.44    3.04
   2  -6  17   58.55    7.85
  -2   6 -17   53.85    8.25
   2  -6  17   51.81    6.90
  -2   6 -18   14.91    4.69
   2  -6  18   16.37    3.76
   2  -6  18   20.19    4.45
   2  -6  19    1.76    1.32
  -2   6 -19    1.87    2.01
  -2   6 -20    8.41    2.96
  -2   6 -21    1.21    1.57
  -2   6 -22    5.29    1.87
  -2   5  25    0.23    0.54
  -2   5  25    0.42    0.38
  -2   5  24   26.38    4.81
  -2   5  24   22.06    3.82
  -2   5  23    0.42    0.83
  -2   5  23    0.74    0.98
  -2   5  22    1.20    0.75
  -2   5  21    6.42    2.65
   2  -5 -21    4.26    2.56
   2  -5 -20   35.26    5.96
  -2   5  20    2.42    2.26
   2  -5 -19   18.51    4.12
  -2   5  19    1.84    1.32
  -2   5  18   -0.19    0.68
   2  -5 -18    2.53    1.93
   2  -5 -17    0.32    0.93
   2  -5 -17   -3.55    4.28
   2  -5 -16   91.69    9.52
   2  -5 -16   53.92   17.63
   2  -5 -16   60.83   17.02
   2  -5 -15   13.94    8.45
   2  -5 -15    0.26    0.74
   2  -5 -15   15.44    8.13
   2  -5 -14   23.15   10.76
   2  -5 -14   24.35   11.85
   2  -5 -14   23.19    9.35
   2  -5 -14    1.49    2.03
   2  -5 -13   57.33   14.15
   2  -5 -13   59.95   17.44
   2  -5 -13   51.39   15.27
   2  -5 -12   32.41   10.00
   2  -5 -12   30.47   10.16
   2  -5 -12   32.90   12.11
   2  -5 -12   32.90   12.39
   2  -5 -11   30.09   11.13
   2  -5 -11   32.37   11.27
   2  -5 -11   25.25    8.47
   2  -5 -10    5.08    4.05
   2  -5 -10    6.63    3.73
   2  -5 -10    9.77    7.21
   2  -5  -9    0.30    0.62
   2  -5  -9   -0.03    2.75
   2  -5  -9   -0.15    2.30
   2  -5  -8    8.50    5.41
   2  -5  -8   12.02    6.16
   2  -5  -8    7.28    3.79
   2  -5  -7   -0.66    2.27
   2  -5  -7    0.87    1.28
   2  -5  -7    1.60    2.04
   2  -5  -7    1.60    3.03
   2  -5  -6    0.02    1.40
   2  -5  -6   -0.65    1.00
   2  -5  -6    1.59    1.60
   2  -5  -5    7.82    2.95
   2  -5  -5    4.50    4.26
   2  -5  -5    8.87    8.39
   2  -5  -4    1.47    0.88
   2  -5  -4   -0.27    1.63
   2  -5  -4    0.33    0.60
   2  -5  -4    0.88    1.60
   2  -5  -3   47.88    5.90
   2  -5  -3   44.79   10.89
   2  -5  -3   53.70   12.21
   2  -5  -2   72.46    5.70
   2  -5  -2   89.94   15.09
   2  -5  -2   71.18   13.18
   2  -5  -1    5.01    4.68
   2  -5  -1    2.55    2.75
   2  -5   0   27.53    8.83
   2  -5   0   25.52    7.64
   2  -5   1   18.00    6.21
   2  -5   1   19.37    6.73
   2  -5   2    9.36    4.99
   2  -5   2    7.69    4.09
   2  -5   3    5.44    3.85
   2  -5   4    1.53    2.16
   2  -5   4    2.31    2.66
   2  -5   5   19.80    6.73
   2  -5   5   17.10    6.10
   2  -5   6    4.07    3.34
   2  -5   6    3.39    3.17
   2  -5   7   -0.31    1.33
   2  -5   7    0.48    1.37
   2  -5   8    3.70    4.29
   2  -5   8    2.24    1.73
   2  -5   9   18.17    7.41
   2  -5   9   17.12    6.09
   2  -5  10   46.91   12.31
   2  -5  11   10.80    5.59
  -2   5 -11   12.61    4.09
  -2   5 -11   11.22    7.41
   2  -5  11   11.10    3.54
  -2   5 -11    9.57    3.66
   2  -5  11   12.09    3.03
   2  -5  12   17.56    8.22
  -2   5 -12   13.71    4.40
   2  -5  12   13.96    3.55
  -2   5 -12   13.33    4.63
   2  -5  12   11.15    3.05
  -2   5 -12   18.60    6.60
  -2   5 -13    9.98    4.05
   2  -5  13    8.99    2.74
  -2   5 -13   11.16    4.25
   2  -5  13   10.57    3.20
  -2   5 -14   19.90    5.57
  -2   5 -14   20.61    6.03
   2  -5  14   23.43    5.00
   2  -5  14   19.36    4.54
  -2   5 -15   13.27    4.69
   2  -5  15   15.18    3.70
   2  -5  15   16.25    4.25
   2  -5  15   19.03    5.17
  -2   5 -15   15.86    4.61
  -2   5 -15   14.53    5.25
  -2   5 -15   30.77    8.45
  -2   5 -16   -1.14    1.61
   2  -5  16   -0.04    0.92
   2  -5  16   -1.64    1.86
  -2   5 -16    2.36    3.08
  -2   5 -17    3.38    3.18
   2  -5  17   15.68    4.14
   2  -5  17   12.82    3.40
   2  -5  18   -2.16    2.22
  -2   5 -18    0.95    0.84
   2  -5  18   -0.51    1.01
  -2   5 -18   -1.36    0.54
   2  -5  19    0.15    0.42
  -2   5 -19    0.49    1.46
   2  -5  19   -0.70    1.54
   2  -5  20    8.29    2.66
  -2   5 -20    6.87    2.52
   2  -5  21    1.32    0.91
  -2   5 -21    0.77    1.01
  -2   5 -22    1.50    0.94
  -2   5 -23    0.53    0.61
  -2   4  25    6.44    2.19
  -2   4  25    4.67    1.83
  -2   4  25    4.44    1.69
  -2   4  24    1.19    0.85
  -2   4  24    2.28    1.24
  -2   4  23    8.83    2.82
  -2   4  23   10.58    3.50
  -2   4  22    9.59    3.00
   2  -4 -22    0.60    0.71
  -2   4  21    4.35    2.32
   2  -4 -21   14.44    3.91
  -2   4  20   57.66    8.24
  -2   4  20   56.31    7.14
  -2   4  19   26.80    5.68
  -2   4  19   27.59    5.02
  -2   4  18    1.78    1.40
   2  -4 -18    9.48    4.03
   2  -4 -17   31.46   12.18
   2  -4 -17   24.69   12.45
   2  -4 -17   10.09    3.33
   2  -4 -16  121.91   26.22
   2  -4 -16  121.87   23.64
   2  -4 -15    4.69    3.96
   2  -4 -15    0.93    1.68
   2  -4 -15    4.54    4.20
   2  -4 -14   17.48    4.59
   2  -4 -14    3.68    2.13
   2  -4 -14   20.68   10.89
   2  -4 -14   22.73   10.34
   2  -4 -14   26.94    9.96
   2  -4 -13   72.13   15.58
   2  -4 -13   53.22    7.43
   2  -4 -13   65.76   17.45
   2  -4 -13   64.79   17.73
   2  -4 -12  155.09   21.93
   2  -4 -12  162.39   24.52
   2  -4 -12  167.22   27.56
   2  -4 -12  151.43   24.98
   2  -4 -11   62.38   13.15
   2  -4 -11   57.15   15.25
   2  -4 -11   60.52   14.45
   2  -4 -10   78.36   13.97
   2  -4 -10   88.44   19.23
   2  -4 -10   85.57   17.49
   2  -4  -9   49.64   14.19
   2  -4  -9   41.38    9.89
   2  -4  -9   48.67   12.46
   2  -4  -8   10.28    5.31
   2  -4  -8    9.40    4.14
   2  -4  -8    9.94    6.84
   2  -4  -7    7.76    4.96
   2  -4  -7    6.98    4.40
   2  -4  -7    7.38    3.57
   2  -4  -6    4.07    3.41
   2  -4  -6    1.39    1.29
   2  -4  -6    5.49    3.86
   2  -4  -5   12.59    6.47
   2  -4  -5   13.93    3.85
   2  -4  -5   15.13    6.47
   2  -4  -4   12.42    3.43
   2  -4  -4   17.07    6.36
   2  -4  -4   14.39    5.36
   2  -4  -4   12.75    5.26
   2  -4  -3  130.46   17.03
   2  -4  -3  134.68   16.53
   2  -4  -3  119.99    9.71
   2  -4  -3  147.57   18.91
   2  -4  -2   50.80   10.70
   2  -4  -2   39.33    4.51
   2  -4  -2   39.83    9.02
   2  -4  -1    3.61    3.77
   2  -4  -1    3.76    0.98
   2  -4  -1    3.36    2.71
   2  -4   0    1.24    0.59
   2  -4   0    1.70    3.03
   2  -4   1   57.71   10.16
   2  -4   1   52.55   11.57
   2  -4   2    2.26    1.80
  -2   4  -2    3.09    1.20
  -2   4  -3   28.56    4.49
   2  -4   3   26.94    7.18
   2  -4   4   44.73    8.69
   2  -4   4   49.12    9.69
   2  -4   5  693.95   33.75
   2  -4   5  727.55   39.68
   2  -4   6  202.57   18.46
   2  -4   6  220.71   22.39
   2  -4   7   74.67   11.15
   2  -4   7   77.31   13.63
   2  -4   8   78.42   11.80
   2  -4   8   83.44   14.57
   2  -4   9   13.16    5.96
   2  -4   9   11.70    4.52
   2  -4  10  279.45   29.33
  -2   4 -11    3.46    3.86
   2  -4  11   38.63   11.24
  -2   4 -12  327.27   20.93
  -2   4 -12  341.20   22.54
   2  -4  12  355.00   17.41
   2  -4  12  328.99   16.91
   2  -4  12  333.48   33.64
  -2   4 -13   70.70    9.99
   2  -4  13   76.95    8.58
   2  -4  13   72.50    8.21
  -2   4 -13   73.93   10.91
  -2   4 -14    5.88    2.90
  -2   4 -14    6.79    3.37
   2  -4  14    7.55    2.51
   2  -4  14    5.03    2.77
  -2   4 -15    6.55    3.18
   2  -4  15    0.52    0.99
  -2   4 -15    1.79    1.55
   2  -4  15    1.74    0.78
  -2   4 -15    5.78    3.38
   2  -4  16    0.29    0.81
   2  -4  16    1.56    1.73
  -2   4 -16   -0.61    1.33
  -2   4 -17   -0.60    1.84
   2  -4  17    6.34    3.45
   2  -4  17    7.51    2.82
   2  -4  17    7.08    2.66
  -2   4 -18   -0.87    1.83
   2  -4  18    7.04    2.64
  -2   4 -18    6.00    2.67
   2  -4  18    7.04    2.45
  -2   4 -19   27.01    5.90
   2  -4  19   33.21    5.74
   2  -4  19   27.66    5.36
  -2   4 -20   36.27    6.52
   2  -4  20   45.71    6.75
   2  -4  20   39.76    6.02
   2  -4  21   20.35    4.02
  -2   4 -21   19.02    4.62
   2  -4  21   21.48    4.53
   2  -4  22    1.21    1.02
  -2   4 -22    0.57    0.87
  -2   4 -23    1.69    0.79
   2  -4  23    2.42    1.18
  -2   4 -24   -0.39    0.95
  -2   3  25    6.78    2.12
  -2   3  25    5.91    1.81
  -2   3  25    7.36    2.40
  -2   3  24    7.79    2.44
  -2   3  24    8.43    2.85
  -2   3  23    1.22    1.20
  -2   3  23    2.96    1.69
   2  -3 -23    2.46    1.61
   2  -3 -22   -1.16    1.13
  -2   3  22    0.64    1.64
  -2   3  21   17.65    4.09
  -2   3  21   18.50    4.78
   2  -3 -21   10.05    3.31
  -2   3  20   22.29    4.58
  -2   3  20   17.94    4.56
   2  -3 -20    9.11    3.38
  -2   3  19    2.40    1.50
  -2   3  19    1.67    1.56
  -2   3  18   19.04    4.70
  -2   3  18   22.77    4.78
   2  -3 -18   18.07    5.24
   2  -3 -17   12.20    8.68
   2  -3 -17    1.08    1.36
   2  -3 -17   12.44    7.59
  -2   3  17   15.87    4.28
   2  -3 -17   12.71    4.42
  -2   3  17   14.09    3.72
   2  -3 -16   16.75    8.59
   2  -3 -16   12.65    8.41
   2  -3 -16   -0.87    1.41
   2  -3 -16   11.19    4.13
  -2   3  16   14.94    3.72
   2  -3 -15    5.63    4.94
   2  -3 -15    5.01    4.63
   2  -3 -15    1.36    1.73
   2  -3 -15    5.82    2.69
  -2   3  15    5.56    2.23
   2  -3 -14   12.81    7.57
   2  -3 -14    0.30    1.13
   2  -3 -14   12.76    6.92
   2  -3 -14    9.53    3.55
   2  -3 -13    5.25    3.68
   2  -3 -13    3.59    2.01
   2  -3 -13    4.52    2.74
   2  -3 -12    1.59    4.29
   2  -3 -12   -0.32    1.70
   2  -3 -12    0.95    2.22
   2  -3 -11    4.95    4.07
   2  -3 -11    1.72    1.60
   2  -3 -11    4.70    3.99
   2  -3 -10    5.66    4.59
   2  -3 -10   10.68    5.71
   2  -3 -10    6.66    3.56
   2  -3  -9    1.06    2.46
   2  -3  -9   -0.57    2.43
   2  -3  -9   -0.48    1.29
   2  -3  -8    6.17    3.36
   2  -3  -8    9.18    5.08
   2  -3  -8    7.70    5.22
   2  -3  -7    0.32    1.98
   2  -3  -7   -0.39    1.60
   2  -3  -7    0.40    0.96
   2  -3  -6    3.03    3.68
   2  -3  -6    3.68    2.77
   2  -3  -5    4.16    2.51
   2  -3  -5    3.71    4.03
   2  -3  -5    2.51    1.91
   2  -3  -4    4.72    2.34
   2  -3  -4    3.45    4.25
   2  -3  -4    5.75    4.13
   2  -3  -3    1.28    1.05
   2  -3  -3    0.41    0.70
   2  -3  -3    2.43    3.13
   2  -3  -3   -0.34    1.26
   2  -3  -2    6.66    2.02
   2  -3  -2    5.63    2.88
   2  -3  -2    5.49    3.49
   2  -3  -1    2.55    2.18
   2  -3  -1    2.01    1.04
   2  -3  -1    1.87    1.68
   2  -3   0   10.26    4.59
   2  -3   0   10.08    3.99
   2  -3   1    3.59    3.21
   2  -3   2    8.96    3.75
  -2   3  -2    8.26    2.25
  -2   3  -3   57.83    7.22
   2  -3   3   66.92   10.13
  -2   3  -4  171.83    8.12
   2  -3   4  173.91   16.93
   2  -3   5   10.51    4.06
  -2   3  -5   10.75    2.52
   2  -3   5    8.98    3.23
   2  -3   6   55.58    8.50
  -2   3  -6   58.46    6.88
   2  -3   6   61.06   10.56
   2  -3   7    0.99    0.86
  -2   3  -7   -0.76    1.26
   2  -3   7   -0.10    1.09
   2  -3   8   10.62    4.25
   2  -3   8   11.14    3.92
  -2   3  -8   10.96    3.49
   2  -3   9    0.83    1.53
  -2   3  -9    1.58    2.16
   2  -3   9    0.45    0.55
   2  -3  10   -0.23    2.18
   2  -3  11   11.77    5.54
   2  -3  12   20.41    4.30
   2  -3  12   17.18    6.78
  -2   3 -13   21.30    5.33
  -2   3 -13   19.69    5.38
   2  -3  13   21.25    4.31
   2  -3  13   18.19    4.21
  -2   3 -14    1.69    1.40
  -2   3 -14    7.57    4.23
  -2   3 -14    1.41    1.94
   2  -3  14    3.33    2.72
   2  -3  14    2.08    1.19
   2  -3  15    6.64    2.52
  -2   3 -15    0.69    1.71
  -2   3 -16   -0.66    1.10
   2  -3  16    5.03    2.09
   2  -3  16    6.07    2.65
  -2   3 -17    4.80    4.11
  -2   3 -17    0.89    2.51
   2  -3  17    3.85    2.52
   2  -3  17    4.28    2.13
   2  -3  18   -1.48    1.47
   2  -3  18    0.06    0.94
  -2   3 -18    0.86    0.90
   2  -3  19   19.35    4.56
   2  -3  19   20.35    4.53
  -2   3 -19   20.33    5.01
   2  -3  19   22.27    4.79
   2  -3  20   17.72    4.21
  -2   3 -20   15.64    4.44
   2  -3  20   15.40    3.78
   2  -3  20   20.25    4.38
   2  -3  21   13.82    3.56
  -2   3 -21   11.94    3.84
   2  -3  21   13.61    3.66
   2  -3  22   -0.24    0.36
  -2   3 -22   -0.81    1.13
   2  -3  22    1.23    1.40
   2  -3  23    4.74    1.87
  -2   3 -23    6.69    2.32
   2  -3  24    1.25    0.92
  -2   3 -24    0.43    0.75
  -2   2  25    2.56    1.21
  -2   2  25    1.72    0.86
  -2   2  25    3.31    1.65
  -2   2  24    1.85    1.23
  -2   2  24    1.77    1.58
   2  -2 -23   -0.06    0.96
  -2   2  23    8.60    2.81
  -2   2  23    9.80    3.53
  -2   2  22    0.07    0.99
   2  -2 -22    0.14    0.74
  -2   2  21   15.33    4.31
  -2   2  21   15.04    4.00
  -2   2  20   14.57    4.02
  -2   2  20   17.08    4.64
  -2   2  19   47.66    7.08
   2  -2 -19   39.08    7.77
  -2   2  19   45.38    7.41
   2  -2 -18   52.60    9.09
  -2   2  18   65.17    8.33
  -2   2  18   59.64    8.48
  -2   2  17    1.64    1.27
   2  -2 -17   -0.37    3.67
  -2   2  17    1.30    1.11
   2  -2 -17    8.56    3.38
   2  -2 -17    1.91    1.41
   2  -2 -17    5.81    6.90
   2  -2 -16    3.09    5.03
   2  -2 -16    1.94    1.31
   2  -2 -16    0.88    0.63
  -2   2  16    1.72    1.11
   2  -2 -16    4.40    5.49
   2  -2 -15    4.13    5.71
   2  -2 -15    4.73    6.13
  -2   2  15    4.87    1.93
   2  -2 -15    5.48    2.61
   2  -2 -14    0.03    1.06
   2  -2 -14    0.02    0.71
  -2   2  14    0.49    1.16
   2  -2 -14    1.74    3.21
   2  -2 -13   14.85    6.59
   2  -2 -13   12.96    7.33
   2  -2 -12   13.38    6.38
   2  -2 -12   14.50    7.34
   2  -2 -12   14.18    7.18
   2  -2 -11    9.38    5.55
   2  -2 -11    8.75    4.92
   2  -2 -11    8.35    5.76
   2  -2 -10  334.38   31.03
   2  -2 -10  290.89   26.63
   2  -2 -10  322.93   32.75
   2  -2  -9   38.45    9.02
   2  -2  -9   31.19   10.20
   2  -2  -9   38.91   11.07
   2  -2  -8   77.49   14.61
   2  -2  -8   67.40   12.21
   2  -2  -8   69.28   14.30
   2  -2  -7   88.67   13.08
   2  -2  -7   96.75   15.37
   2  -2  -7   99.33   15.89
   2  -2  -6    1.45    1.39
   2  -2  -6    1.68    2.20
   2  -2  -5  614.25   34.97
   2  -2  -5  588.89   27.24
  -2   2   5  512.51   16.12
   2  -2  -4   21.55    4.99
   2  -2  -4   25.06    6.39
   2  -2  -4   23.01    6.53
   2  -2  -3 1434.71   50.88
   2  -2  -3 1420.03   35.06
   2  -2  -3 1471.35   43.65
   2  -2  -2 9966.17   82.89
   2  -2  -2 9981.18  129.23
   2  -2  -2 9999.00  110.71
   2  -2  -1   71.00    9.78
   2  -2  -1   72.46   12.40
   2  -2   0   55.71    9.86
   2  -2   0   56.25    8.71
   2  -2   1    7.86    3.36
  -2   2  -2  172.37   11.59
   2  -2   2  193.12   15.50
   2  -2   3   56.70    8.44
  -2   2  -3   56.05    6.96
   2  -2   4  739.63   31.14
  -2   2  -4  632.95   20.50
   2  -2   5   61.13    9.19
  -2   2  -5   52.24    6.38
   2  -2   6   12.08    4.22
  -2   2  -6   10.15    3.20
   2  -2   6   10.19    3.07
   2  -2   7    1.05    0.90
  -2   2  -7   -0.07    0.55
   2  -2   7   -0.59    1.32
   2  -2   8   70.70    8.85
   2  -2   8   70.61   11.38
  -2   2  -8   69.23    9.42
   2  -2   9    0.01    1.28
  -2   2  -9   -0.49    1.84
   2  -2  10   -1.07    1.84
  -2   2 -10    0.23    1.74
   2  -2  11    0.15    1.77
  -2   2 -11   -0.34    4.63
  -2   2 -12   83.41   13.84
   2  -2  13    1.80    2.30
   2  -2  13    1.76    1.99
   2  -2  13    0.97    0.93
  -2   2 -14    2.68    1.59
   2  -2  14    2.61    1.32
  -2   2 -14    3.09    3.15
  -2   2 -14    4.01    3.54
   2  -2  14    4.21    1.89
   2  -2  15   87.65    9.43
   2  -2  15   81.65    9.49
   2  -2  16  102.22   10.22
   2  -2  16   93.11   11.13
   2  -2  17   98.48   10.29
  -2   2 -17   93.20   11.02
   2  -2  17  105.10   12.79
  -2   2 -18   11.56    4.00
   2  -2  18    9.73    3.72
   2  -2  18   10.85    3.44
   2  -2  19   26.61    5.42
   2  -2  19   30.88    5.62
  -2   2 -19   26.78    6.10
  -2   2 -20   77.47    9.93
   2  -2  20   82.30    9.82
   2  -2  20   72.22    8.82
   2  -2  21    3.85    1.88
   2  -2  21    3.47    1.87
  -2   2 -21    6.30    3.34
   2  -2  21    4.75    2.32
   2  -2  22    9.95    2.63
  -2   2 -22    9.15    2.90
   2  -2  22   10.00    3.06
   2  -2  22    8.39    2.43
   2  -2  23    1.28    1.41
   2  -2  23    1.02    0.84
  -2   2 -23    0.65    1.34
   2  -2  24    0.16    0.65
  -2   2 -24    0.23    0.21
  -2   2 -25    0.76    0.25
  -2   1  25   -0.62    0.96
  -2   1  25    0.25    0.64
  -2   1  25   -0.23    0.75
  -2   1  24    0.05    0.60
  -2   1  24   -0.68    1.07
  -2   1  24   -0.01    0.40
  -2   1  23    0.96    0.88
  -2   1  23    2.39    1.11
   2  -1 -22    2.96    1.90
  -2   1  22    2.11    1.76
  -2   1  21   -0.05    0.62
  -2   1  21   -0.85    0.76
   2  -1 -21   -0.43    0.92
  -2   1  20    4.74    2.57
   2  -1 -20   -0.19    1.30
  -2   1  20    4.85    2.63
   2  -1 -20    5.09    2.87
  -2   1  19   11.12    3.66
  -2   1  19   11.55    3.82
   2  -1 -19   23.07    4.96
   2  -1 -19    9.40    3.50
   2  -1 -18    2.83    1.94
  -2   1  18    2.17    1.70
  -2   1  18    0.33    0.89
  -2   1  17   11.84    3.73
   2  -1 -17    9.65    3.48
  -2   1  17    9.32    3.40
   2  -1 -17   13.56    7.88
   2  -1 -16    2.68    3.85
   2  -1 -16    7.79    7.24
   2  -1 -16    3.14    1.56
  -2   1  16    1.67    1.37
  -2   1  16    2.90    1.54
   2  -1 -15    4.23    4.78
  -2   1  15    2.37    1.73
   2  -1 -15    2.30    3.15
   2  -1 -15    1.65    0.76
   2  -1 -14   -0.43    2.16
  -2   1  14    0.06    0.48
   2  -1 -14   -0.14    2.16
   2  -1 -14   -0.28    0.46
   2  -1 -13    0.96    1.51
   2  -1 -13    2.97    3.52
   2  -1 -12    1.50    0.52
   2  -1 -12   -0.07    1.27
   2  -1 -11    0.87    2.15
   2  -1 -11   -5.95    4.41
   2  -1 -10   20.13    7.96
   2  -1 -10   15.26    6.84
   2  -1 -10   19.57    7.12
   2  -1  -9    3.17    3.64
   2  -1  -9    3.75    2.77
   2  -1  -9    2.09    2.17
   2  -1  -8    3.73    3.95
   2  -1  -8    2.00    2.80
   2  -1  -8   -0.13    0.97
   2  -1  -7    1.25    2.30
   2  -1  -7   -0.92    1.11
   2  -1  -7    0.00    1.35
   2  -1  -6    7.45    3.83
   2  -1  -6   12.45    4.70
   2  -1  -6    6.37    3.29
  -2   1   6    5.09    1.56
  -2   1   5    2.63    1.41
   2  -1  -5    0.68    1.50
   2  -1  -5    2.36    3.66
   2  -1  -4    2.70    1.85
   2  -1  -4    2.27    1.47
   2  -1  -3  303.44   21.87
   2  -1  -2  390.63   25.08
   2  -1  -2  401.15   20.63
   2  -1  -1  309.61   16.83
  -2   1   1  278.77    9.31
   2  -1   0   59.04    7.82
   2  -1   0   58.79    8.81
   2  -1   1    1.04    0.58
  -2   1  -1    2.68    1.69
   2  -1   2    5.81    2.73
  -2   1  -2    6.13    2.62
   2  -1   3    6.80    2.34
  -2   1  -3    4.78    1.59
  -2   1  -3    5.57    2.27
   2  -1   4    7.08    2.69
  -2   1  -4    7.09    2.87
  -2   1  -4    6.75    2.13
  -2   1  -5   40.85    6.23
   2  -1   5   50.11    7.37
   2  -1   6   15.40    4.47
  -2   1  -6   12.28    3.69
   2  -1   7    1.10    1.33
  -2   1  -7    1.11    1.73
   2  -1   8    3.17    2.12
   2  -1   8    1.94    1.44
  -2   1  -8    1.68    1.16
  -2   1  -9   41.84    8.25
   2  -1   9   42.63    8.19
   2  -1  10   -0.10    0.29
  -2   1 -10   -0.93    2.36
   2  -1  11    0.14    1.49
  -2   1 -11    0.08    1.28
  -2   1 -12    3.20    2.78
  -2   1 -13   18.75    6.79
  -2   1 -13   -0.05    1.68
   2  -1  14   16.71    4.00
   2  -1  14   16.54    3.36
  -2   1 -14   19.36    7.94
  -2   1 -14    4.27    3.09
   2  -1  15   17.67    4.27
   2  -1  15   18.36    3.90
  -2   1 -15   16.94    7.57
   2  -1  15   15.51    4.46
   2  -1  16   13.53    3.77
  -2   1 -16   15.63    4.52
   2  -1  16   17.83    5.34
   2  -1  17   19.06    4.72
   2  -1  17   19.12    4.15
  -2   1 -17   19.46    5.15
  -2   1 -18    0.43    0.70
   2  -1  18    0.96    1.57
   2  -1  19    2.43    1.91
  -2   1 -19    2.06    1.18
  -2   1 -19    0.99    1.71
  -2   1 -20   -0.53    1.78
   2  -1  20    1.28    2.81
   2  -1  20    0.55    1.32
  -2   1 -20    0.79    1.46
  -2   1 -21   -0.27    1.21
   2  -1  21    1.99    2.21
   2  -1  21    1.34    1.44
  -2   1 -22   11.93    3.84
   2  -1  22   14.00    3.62
   2  -1  22   16.16    3.86
   2  -1  22   13.80    3.28
   2  -1  23    0.61    0.72
   2  -1  23    1.28    0.83
  -2   1 -23    0.58    0.71
   2  -1  23    1.67    1.14
   2  -1  24    2.35    1.50
  -2   1 -24    1.98    0.52
   2  -1  24    1.65    1.12
  -2   1 -25    3.92    1.51
   2  -1  25    3.91    1.40
  -2   0  25   -0.08    0.35
  -2   0  25    1.03    1.10
  -2   0  24   19.90    3.68
  -2   0  24   17.97    4.02
  -2   0  24   20.84    4.62
  -2   0  23   21.27    5.23
  -2   0  23   21.48    4.64
  -2   0  23   22.80    4.53
   2   0 -22    1.28    1.26
  -2   0  22    0.89    1.21
  -2   0  21    1.20    2.03
   2   0 -21    1.77    2.13
   2   0 -21    2.63    1.60
  -2   0  20    0.92    1.24
   2   0 -20    1.19    0.90
   2   0 -20    0.09    0.35
  -2   0  20   -0.06    1.42
  -2   0  19   28.60    5.85
  -2   0  19   30.75    6.27
   2   0 -19   26.49    6.16
   2   0 -18   12.41    3.99
  -2   0  18   13.81    4.00
  -2   0  18   14.20    3.72
  -2   0  18   13.90    4.36
  -2   0  17   50.46    7.98
   2   0 -17   48.98   15.15
  -2   0  17   58.91    7.59
   2   0 -17   48.88    8.12
  -2   0  17   49.45    7.56
  -2   0  16    1.43    1.02
  -2   0  16    0.55    0.56
   2   0 -16    1.61    1.67
   2   0 -16    1.93    4.57
  -2   0  16    1.73    1.54
  -2   0  15    1.08    1.16
  -2   0  15    0.56    0.99
   2   0 -15    3.36    4.28
   2   0 -15    2.01    1.83
   2   0 -15    0.12    3.42
  -2   0  15    1.38    1.09
   2   0 -14    2.19    3.62
   2   0 -14    3.47    2.03
  -2   0  14    2.02    1.30
   2   0 -14    3.54    2.90
   2   0 -13    0.42    1.54
   2   0 -13    0.19    1.63
   2   0 -12   47.21   11.85
   2   0 -12   41.44   11.68
   2   0 -11    3.22    3.48
   2   0 -11    1.07    2.08
   2   0 -10  340.16   31.32
   2   0 -10  348.04   29.74
   2   0  -9   12.48    5.95
   2   0  -9   14.76    5.74
   2   0  -9   14.29    6.12
   2   0  -8  127.38   16.57
   2   0  -8  125.48   16.94
   2   0  -8  124.05   17.54
   2   0  -7   49.25    9.55
   2   0  -7   41.11    9.94
  -2   0   7   29.69    4.73
   2   0  -7   51.35   10.00
   2   0  -6   -2.09    2.93
   2   0  -6    1.40    1.96
  -2   0   6   -0.04    0.85
   2   0  -6   -0.27    1.15
   2   0  -5    1.23    0.71
  -2   0   5    1.02    0.48
   2   0  -4   33.98    7.24
  -2   0   4   32.27    5.31
  -2   0   3   76.76    8.49
   2   0  -3   75.90    9.84
  -2   0   2 7245.72   57.30
   2   0  -2 7325.82   90.75
  -2   0   1 1596.27   26.50
   2   0  -1 1734.13   43.63
   2   0   0 3018.30   42.85
  -2   0   0 3003.97   41.59
  -2   0  -1    8.07    3.18
   2   0   1    8.36    2.81
   2   0   2  202.72   12.83
  -2   0  -2  221.97   15.27
   2   0   3    2.06    1.47
  -2   0  -3    1.72    1.61
  -2   0  -3    2.11    1.93
  -2   0  -4   87.14    9.29
  -2   0  -4  101.87   11.13
   2   0   4   82.91    8.18
   2   0   5    2.40    1.65
  -2   0  -5    3.09    1.64
   2   0   6  200.76   13.48
  -2   0  -6  218.75   16.11
   2   0   7  325.75   18.26
  -2   0  -7  339.45   21.47
  -2   0  -8   86.06   11.42
   2   0   8   88.63   10.05
  -2   0  -9   80.75   11.89
   2   0   9   83.05   10.32
  -2   0 -10   61.84   11.09
   2   0  10   56.61    9.04
  -2   0 -11   14.50    5.45
  -2   0 -12    0.09    1.57
  -2   0 -13  143.19   19.96
   2   0  14   10.57    2.62
   2   0  14   10.09    2.82
   2   0  14   10.29    3.03
  -2   0 -14   10.67    6.06
  -2   0 -14   14.74    5.96
  -2   0 -15   63.74    8.58
   2   0  15   62.36    6.86
  -2   0 -15   58.14   14.31
   2   0  15   64.31    8.23
  -2   0 -16    2.20    2.10
   2   0  16    2.87    1.56
   2   0  16    1.80    1.73
  -2   0 -16    1.99    2.45
  -2   0 -17    6.75    4.92
   2   0  17    8.02    3.16
  -2   0 -17    9.20    6.58
  -2   0 -17    9.39    4.91
   2   0  17    4.90    1.03
   2   0  18   15.55    4.20
   2   0  18   23.38    7.38
  -2   0 -18   13.00    4.26
  -2   0 -19   -0.41    1.81
   2   0  19    0.72    1.38
  -2   0 -19    0.25    0.68
   2   0  19    0.68    2.91
  -2   0 -20   -1.03    3.17
  -2   0 -20    9.94    3.60
   2   0  20   12.75    4.24
   2   0  20    9.47    3.18
   2   0  21  123.79   10.95
  -2   0 -21  116.54   12.23
   2   0  21  138.40   12.33
   2   0  22   10.51    3.92
  -2   0 -22    6.74    2.40
   2   0  22   10.44    3.44
   2   0  23   12.66    3.26
   2   0  23   13.06    3.42
  -2   0 -23   10.56    3.11
   2   0  23   14.82    3.56
  -2   0 -24    2.98    1.45
   2   0  24    1.91    0.92
   2   0  24    2.54    1.36
   2   0  24    2.24    1.16
  -2   0 -25    4.38    1.63
   2   0  25    5.55    1.80
  -2  -1  25    3.94    1.67
  -2  -1  24    1.25    0.89
  -2  -1  24    1.33    1.32
  -2  -1  23    6.32    2.75
   2   1 -23   -0.47    0.81
  -2  -1  23    6.00    2.57
  -2  -1  22   -0.58    0.71
  -2  -1  22    0.74    0.89
  -2  -1  22   -0.19    0.77
   2   1 -22    1.22    1.73
   2   1 -21    8.28    2.65
  -2  -1  21    5.61    1.80
   2   1 -21    2.20    1.74
  -2  -1  20    1.91    1.77
   2   1 -20    2.45    1.45
  -2  -1  20    1.54    0.95
   2   1 -20    1.14    2.02
  -2  -1  19    6.79    2.84
  -2  -1  19    5.52    3.17
   2   1 -19    6.41    2.92
  -2  -1  18   -1.32    2.21
   2   1 -18   -0.71    1.09
  -2  -1  18   -0.15    0.94
  -2  -1  17   41.82    7.22
   2   1 -17   41.50    7.55
  -2  -1  17   39.28    7.26
   2   1 -17   54.30   15.90
  -2  -1  17   37.02    6.30
  -2  -1  16   10.88    3.44
  -2  -1  16   11.10    3.35
  -2  -1  16   10.69    3.59
   2   1 -16    7.96    3.36
   2   1 -16   12.19    7.38
  -2  -1  15   12.92    3.52
  -2  -1  15   13.41    3.59
   2   1 -15   16.98    8.33
  -2  -1  15   14.51    4.41
   2   1 -15   11.25    3.67
  -2  -1  14    3.33    1.63
   2   1 -14    4.01    3.04
  -2  -1  14    2.47    1.02
  -2  -1  14    2.38    1.77
   2   1 -14    2.49    2.80
   2   1 -13    3.78    2.85
  -2  -1  13    4.24    2.08
  -2  -1  13    4.20    2.06
   2   1 -13    3.25    3.76
   2   1 -12    3.50    2.56
   2   1 -12    1.19    1.52
   2   1 -11   19.10    7.35
   2   1 -11   15.68    6.42
   2   1 -10   -0.74    2.06
   2   1 -10    1.03    0.77
   2   1  -9    7.17    4.14
   2   1  -8   13.89    5.79
   2   1  -8   12.25    5.25
   2   1  -8   16.51    5.81
   2   1  -7   80.15   12.09
   2   1  -7   66.82   11.54
   2   1  -7   71.07   11.91
  -2  -1   7   67.60    7.62
   2   1  -6   76.39   11.40
   2   1  -6   63.72   10.93
  -2  -1   6   65.67    7.89
   2   1  -6   67.90   10.79
   2   1  -5   62.50   10.07
  -2  -1   5   60.68    7.59
   2   1  -5   69.31   10.05
  -2  -1   4   85.78    8.90
   2   1  -4   88.17   10.78
  -2  -1   3  160.61   12.68
   2   1  -3  172.99   12.93
  -2  -1   2   96.79    8.98
   2   1  -2   83.00    8.40
  -2  -1   2   87.65    9.46
  -2  -1   1    1.97    0.86
   2   1  -1    2.02    1.50
  -2  -1   0   51.03    5.99
  -2  -1  -1   83.03    8.57
  -2  -1  -2   19.05    4.96
   2   1   2   16.31    1.87
  -2  -1  -2   18.25    4.50
  -2  -1  -3   16.84    4.96
  -2  -1  -3   15.80    4.31
   2   1   4   28.73    3.62
  -2  -1  -4   35.13    6.55
  -2  -1  -4   38.60    7.18
  -2  -1  -5  149.04   14.78
  -2  -1  -5  134.27   13.05
   2   1   5  116.65    7.50
   2   1   6  157.71    9.11
  -2  -1  -6  185.10   15.80
   2   1   7   86.55    7.28
  -2  -1  -7  102.42   12.08
  -2  -1  -8   14.09    4.70
   2   1   8   13.22    3.00
   2   1   9    4.97    2.04
  -2  -1  -9    6.95    3.99
  -2  -1 -10   34.65    8.40
  -2  -1 -11   16.59    5.99
  -2  -1 -12   45.65   10.64
  -2  -1 -13   47.51   11.84
  -2  -1 -14   15.14    5.90
  -2  -1 -14    8.44    5.23
   2   1  15    5.02    2.21
  -2  -1 -15    3.34    2.55
   2   1  15    3.48    1.96
   2   1  15    3.22    1.38
  -2  -1 -15    5.46    2.62
   2   1  16   12.95    3.63
   2   1  16   12.74    3.52
  -2  -1 -16    3.24    3.63
  -2  -1 -16   11.99    7.05
  -2  -1 -16   12.67    4.33
   2   1  17   16.50    4.36
  -2  -1 -17   14.65    9.61
  -2  -1 -17    7.13    4.55
   2   1  17   18.37    3.86
  -2  -1 -17   18.79    4.82
  -2  -1 -17   11.54    8.06
   2   1  18   15.34    4.14
  -2  -1 -18    5.98    4.83
  -2  -1 -18   18.23   10.13
  -2  -1 -18   16.37    9.53
   2   1  18   17.37    6.26
  -2  -1 -18   13.81    4.11
  -2  -1 -18   11.87    7.90
   2   1  19   21.52    4.76
  -2  -1 -19   19.87    5.02
   2   1  19   20.91    5.37
   2   1  20   -0.30    0.89
  -2  -1 -20   -0.28    1.83
   2   1  20   -1.50    1.13
  -2  -1 -20    0.33    1.05
   2   1  21   45.90    7.01
   2   1  21   55.89    8.56
  -2  -1 -21   42.67    7.21
   2   1  22    0.63    1.25
   2   1  22    0.85    0.51
  -2  -1 -22    1.30    0.55
   2   1  23    5.82    2.46
   2   1  23    6.39    2.41
  -2  -1 -23    3.59    2.37
   2   1  24    4.55    1.72
   2   1  24    3.53    1.98
  -2  -1 -24    3.88    1.69
   2   1  24    3.95    1.66
   2   1  25    1.35    0.99
   2   1  25    0.00    0.46
  -2  -1 -25   -0.12    0.43
   2   1  25    0.47    1.07
   2   1  26    9.16    2.06
  -2  -2  24   -0.21    0.27
  -2  -2  24    0.42    0.67
  -2  -2  23    0.00    0.49
  -2  -2  23    1.26    1.17
   2   2 -23    1.21    0.77
   2   2 -22    0.80    0.87
  -2  -2  22    2.01    1.68
  -2  -2  22    1.28    1.44
   2   2 -22    2.73    1.84
  -2  -2  21   11.80    4.04
   2   2 -21    2.13    1.13
  -2  -2  21   11.09    3.33
   2   2 -21    9.11    3.40
  -2  -2  21   15.34    4.30
   2   2 -20    4.01    2.26
  -2  -2  20    6.70    3.05
  -2  -2  19    6.97    2.84
  -2  -2  19    8.21    3.62
   2   2 -19    8.00    3.86
   2   2 -18    6.25    3.41
  -2  -2  18    8.12    3.55
  -2  -2  18    7.39    3.10
  -2  -2  17   -0.26    1.34
   2   2 -17   -0.19    0.51
  -2  -2  17   -0.18    1.22
  -2  -2  16   11.70    3.68
   2   2 -16   12.43    4.08
  -2  -2  16   15.05    4.23
  -2  -2  16   12.85    3.95
   2   2 -16   17.17    8.40
   2   2 -15  529.42   46.68
  -2  -2  15  512.70   23.07
  -2  -2  15  537.81   24.40
   2   2 -15  505.74   24.27
  -2  -2  15  501.08   21.89
  -2  -2  14   26.79    5.23
   2   2 -14   18.33    8.15
  -2  -2  14   22.51    4.65
  -2  -2  14   21.23    4.50
   2   2 -14   21.26    4.70
   2   2 -13   62.64   15.09
  -2  -2  13   63.59    7.34
  -2  -2  13   63.17    7.43
   2   2 -13   64.79    7.90
  -2  -2  13   66.36    8.04
   2   2 -12   67.64   14.57
   2   2 -11   10.78    5.62
   2   2 -11   12.81    6.04
   2   2 -10    2.30    3.31
   2   2 -10    3.11    3.59
   2   2  -9   94.26   15.12
   2   2  -9   61.62   11.56
   2   2  -8  567.12   35.32
   2   2  -7   38.68    8.85
  -2  -2   7   36.35    6.39
   2   2  -7   42.64    9.10
   2   2  -6   64.74   10.18
  -2  -2   6   62.10    8.36
   2   2  -6   53.13    8.99
   2   2  -5    2.76    2.03
  -2  -2   5    3.19    1.93
   2   2  -5    3.82    1.65
   2   2  -4    2.42    2.24
  -2  -2   4    2.21    1.36
   2   2  -4    2.68    2.11
  -2  -2   3  127.31   12.39
   2   2  -3  136.69   10.40
  -2  -2   2    2.89    1.44
  -2  -2   2    1.16    0.93
   2   2  -2    0.48    0.56
  -2  -2   1  131.94   12.15
   2   2  -1  166.42    9.82
  -2  -2   1  171.39   14.10
  -2  -2   0   31.00    5.60
  -2  -2   0   42.12    7.15
  -2  -2  -1    1.91    2.08
  -2  -2  -2    2.57    2.09
  -2  -2  -2    3.40    2.24
  -2  -2  -3  369.37   22.37
  -2  -2  -3  355.04   20.61
  -2  -2  -3  335.22   20.90
  -2  -2  -4    4.24    2.97
  -2  -2  -4    6.65    3.24
  -2  -2  -4    7.11    3.22
  -2  -2  -5   49.49    8.47
  -2  -2  -5   37.43    9.00
  -2  -2  -5   51.13    8.82
  -2  -2  -6  186.56   16.72
  -2  -2  -6  207.16   19.35
  -2  -2  -7  983.05   43.62
  -2  -2  -7  881.53   37.59
  -2  -2  -8   84.05   12.19
  -2  -2  -9  289.13   23.89
  -2  -2 -10  112.71   15.72
  -2  -2 -11   28.87    8.65
  -2  -2 -12  280.44   27.72
  -2  -2 -13   57.94   12.95
  -2  -2 -14   89.60   17.32
  -2  -2 -14   84.19   20.14
  -2  -2 -15  153.03   12.78
  -2  -2 -15  145.09   23.06
   2   2  15  145.95   10.34
  -2  -2 -15  164.77   27.10
  -2  -2 -16    2.01    2.63
   2   2  16   -0.20    0.35
  -2  -2 -16    2.72    4.65
  -2  -2 -16    1.41    1.79
   2   2  16    2.64    1.78
   2   2  17   72.71    8.70
  -2  -2 -17   81.54   20.88
   2   2  17   77.40    7.75
  -2  -2 -17   79.88    9.98
  -2  -2 -17   58.72   17.30
  -2  -2 -17   67.34   20.34
  -2  -2 -18   13.03    5.45
  -2  -2 -18   65.84    9.31
  -2  -2 -18   63.33   19.28
   2   2  18   62.08    8.05
  -2  -2 -18   41.47   15.16
  -2  -2 -18   58.47   17.34
   2   2  18   59.22    6.82
   2   2  19   58.77    8.17
   2   2  19   57.97    8.49
  -2  -2 -19   60.48    8.98
   2   2  20   11.97    3.57
  -2  -2 -20   11.38    3.96
   2   2  20   19.25    5.87
   2   2  21   70.70    8.28
  -2  -2 -21   71.42    9.45
   2   2  21   76.97    9.87
  -2  -2 -22    1.55    0.79
   2   2  22   -1.03    2.04
   2   2  23   13.46    3.51
   2   2  23   10.86    3.36
  -2  -2 -23   10.34    3.10
   2   2  24    3.39    2.18
  -2  -2 -24    4.27    2.31
   2   2  24    3.72    1.47
   2   2  24    4.56    1.87
   2   2  25   -0.18    0.66
   2   2  25    0.18    0.56
   2   2  25   -0.14    0.41
   2   2  26    0.87    0.68
   2   2  26    1.37    0.81
  -2  -3  24   -0.29    0.62
  -2  -3  23   -0.01    0.99
  -2  -3  23    0.56    1.05
   2   3 -22    1.60    1.42
  -2  -3  22    1.06    0.98
   2   3 -22    3.29    1.41
  -2  -3  22    0.74    0.53
   2   3 -21    0.64    0.98
  -2  -3  21    0.63    1.53
  -2  -3  21    1.44    1.14
  -2  -3  20    1.52    1.45
  -2  -3  20    0.90    0.72
   2   3 -20    0.39    0.98
  -2  -3  20    2.33    2.36
  -2  -3  19    4.86    2.63
   2   3 -19    3.98    2.65
  -2  -3  18    1.95    1.54
  -2  -3  18    2.59    1.68
   2   3 -18    3.78    4.96
   2   3 -17    9.91    3.55
  -2  -3  17   10.44    3.58
  -2  -3  17    9.09    3.53
   2   3 -16   59.25   15.82
  -2  -3  16   50.32    7.55
  -2  -3  16   51.47    8.08
   2   3 -16   45.61    7.41
  -2  -3  15   26.02    5.43
   2   3 -15   27.16   10.42
  -2  -3  15   22.90    4.72
  -2  -3  15   25.13    5.56
   2   3 -15   23.23    5.17
   2   3 -14    9.20    3.10
  -2  -3  14   12.95    3.81
  -2  -3  14   10.22    3.03
  -2  -3  14   10.26    3.23
   2   3 -14    9.71    5.69
  -2  -3  13    2.74    1.65
   2   3 -13    0.73    0.94
  -2  -3  13    3.58    1.78
  -2  -3  13    2.88    1.14
   2   3 -13    3.99    2.23
  -2  -3  12   24.40    4.59
   2   3 -12   19.74    8.13
  -2  -3  12   18.16    3.87
   2   3 -11    7.02    4.34
   2   3 -10    6.12    3.93
   2   3  -9    1.52    2.59
   2   3  -9    0.97    1.37
   2   3  -8    3.91    4.76
   2   3  -8   -0.80    1.78
  -2  -3   7   34.21    6.88
  -2  -3   6    0.89    1.40
   2   3  -5    2.44    1.54
  -2  -3   5    1.47    1.57
   2   3  -4    3.50    1.71
  -2  -3   4    3.33    2.01
  -2  -3   3    6.35    3.42
   2   3  -3    6.27    2.59
  -2  -3   2    3.88    1.50
   2   3  -2    4.02    1.23
  -2  -3   1   52.01    8.06
  -2  -3   1   51.61    8.38
   2   3  -1   52.68    3.37
  -2  -3   0  292.51   18.71
  -2  -3   0  299.01   20.36
  -2  -3  -1  330.54   20.01
  -2  -3  -1  346.68   22.34
  -2  -3  -2  125.73   14.21
  -2  -3  -2  134.59   15.34
  -2  -3  -2  113.89   13.15
  -2  -3  -3    3.18    2.14
  -2  -3  -3    2.38    2.52
  -2  -3  -3    2.20    1.98
  -2  -3  -4   10.69    4.02
  -2  -3  -4   13.78    4.56
  -2  -3  -4    7.62    4.03
  -2  -3  -5   12.67    5.10
  -2  -3  -5   14.03    4.89
  -2  -3  -5   15.24    4.80
  -2  -3  -6   37.25    8.48
  -2  -3  -6   42.62    8.22
  -2  -3  -6   28.99    9.13
  -2  -3  -7    0.06    0.92
  -2  -3  -7    0.17    2.29
  -2  -3  -7    2.57    1.36
  -2  -3  -8    3.25    3.28
  -2  -3  -8    2.15    2.98
  -2  -3  -8    2.17    1.84
  -2  -3  -9   22.05    7.56
  -2  -3  -9   20.53    6.46
  -2  -3 -10    1.76    4.14
  -2  -3 -10    5.43    4.10
  -2  -3 -11   -0.05    2.57
  -2  -3 -11    0.36    1.73
  -2  -3 -12    6.66    4.44
  -2  -3 -12    6.45    5.04
  -2  -3 -13    1.47    1.80
  -2  -3 -13    0.87    2.52
  -2  -3 -14   53.17   13.56
  -2  -3 -14   53.51   15.92
  -2  -3 -15    2.64    3.05
   2   3  15    1.76    1.11
  -2  -3 -15    1.93    1.76
  -2  -3 -15   -0.54    0.95
  -2  -3 -16    0.91    2.21
  -2  -3 -16    0.03    1.28
  -2  -3 -16    1.65    5.16
   2   3  16   -0.41    0.41
  -2  -3 -16    0.50    0.69
   2   3  17    2.11    1.63
   2   3  17    3.65    1.63
  -2  -3 -17    3.93    2.29
  -2  -3 -17    2.61    3.57
  -2  -3 -17    5.52    6.17
  -2  -3 -17    3.89    4.62
  -2  -3 -18    3.13    5.01
   2   3  18    4.44    2.12
  -2  -3 -18    6.33    3.03
  -2  -3 -18    4.14    3.34
  -2  -3 -18    3.58    5.20
  -2  -3 -19   23.51    5.66
  -2  -3 -19   20.28    6.93
   2   3  19   19.73    4.46
   2   3  20   29.19    5.35
  -2  -3 -20   40.09    7.09
   2   3  20   34.56    6.84
   2   3  21   34.08    5.91
  -2  -3 -21   34.26    6.53
   2   3  21   38.78    6.88
  -2  -3 -22    5.17    2.44
   2   3  22    5.57    2.49
   2   3  22    9.86    4.60
   2   3  23    2.19    1.43
  -2  -3 -23    0.56    0.94
   2   3  23    4.28    3.33
   2   3  24    0.11    0.69
   2   3  24   -1.33    0.58
  -2  -3 -24    0.24    0.86
   2   3  25    1.69    1.01
   2   3  25    1.05    0.93
   2   3  25    0.45    0.75
   2   3  26    2.61    1.34
   2   3  26    3.53    1.42
   2   3  26    0.53    0.21
  -2  -4  24    0.04    0.41
   2   4 -23    1.78    1.06
   2   4 -22   -0.28    0.29
  -2  -4  22    5.20    2.35
   2   4 -22    4.18    1.89
  -2  -4  22    6.22    2.41
  -2  -4  21   59.66    8.07
  -2  -4  21   58.38    7.95
   2   4 -21   43.09    6.30
  -2  -4  20    4.67    2.35
   2   4 -20    2.59    1.84
  -2  -4  20    4.91    2.58
   2   4 -19   23.73    5.21
  -2  -4  19   32.57    6.26
  -2  -4  19   35.33    7.04
  -2  -4  18   15.45    4.21
   2   4 -18   12.91    4.09
  -2  -4  18   19.37    4.56
  -2  -4  17   51.10    8.10
  -2  -4  17   42.68    7.23
   2   4 -17   43.04    7.22
   2   4 -16   21.72    9.63
  -2  -4  16   20.06    4.94
  -2  -4  16   22.06    5.49
   2   4 -16   19.11    4.71
   2   4 -15  122.15   22.21
   2   4 -15  123.65   11.82
  -2  -4  15  123.29   11.81
  -2  -4  15  132.35   12.84
  -2  -4  14   95.58   10.27
   2   4 -14   89.58   18.59
  -2  -4  14   89.67    9.80
   2   4 -14   86.36    9.65
  -2  -4  13  138.31   11.91
   2   4 -13  130.39   12.79
   2   4 -13  132.03   11.45
   2   4 -13  141.72   22.85
   2   4 -13  139.27   13.96
   2   4 -13  138.74   12.32
  -2  -4  13  132.77   11.41
  -2  -4  12    2.67    1.53
   2   4 -12    0.91    0.59
   2   4 -12    2.85    1.99
   2   4 -12    2.71    3.31
  -2  -4  12    1.74    0.80
  -2  -4  12    2.90    1.78
   2   4 -11   11.37    6.15
   2   4 -10   10.47    5.30
   2   4  -9   50.18   12.46
   2   4  -8   34.63    9.98
  -2  -4   8   33.87    6.88
  -2  -4   7  484.51   28.78
  -2  -4   6   13.84    4.94
  -2  -4   5  111.59   13.97
  -2  -4   4   12.46    4.54
  -2  -4   3    0.20    1.18
  -2  -4   2   33.48    7.21
   2   4  -2   33.54    4.36
   2   4  -1 1193.37   21.64
  -2  -4   1 1191.86   43.08
  -2  -4   0  498.73   27.09
  -2  -4   0  466.59   27.25
  -2  -4  -1  292.10   21.40
  -2  -4  -1  279.32   20.17
  -2  -4  -2  689.06   35.82
  -2  -4  -2  699.27   32.70
  -2  -4  -3 1085.76   42.54
  -2  -4  -3 1095.28   41.68
  -2  -4  -3 1009.26   41.84
  -2  -4  -3 1024.45   43.47
  -2  -4  -4    1.30    0.44
  -2  -4  -4    1.35    0.40
  -2  -4  -4    2.88    3.15
  -2  -4  -4    2.22    2.42
  -2  -4  -4    2.47    2.37
  -2  -4  -5   38.08    8.37
  -2  -4  -5   29.12    3.97
  -2  -4  -5   37.94    8.69
  -2  -4  -5   38.20    9.32
  -2  -4  -5   35.68    8.64
  -2  -4  -6  714.77   38.42
  -2  -4  -6  768.99   37.51
  -2  -4  -6  712.44   38.37
  -2  -4  -7   17.49    6.48
  -2  -4  -7   19.52    6.07
  -2  -4  -7   18.34    6.35
  -2  -4  -8  282.57   25.83
  -2  -4  -8  268.22   23.74
  -2  -4  -8  265.25   26.90
  -2  -4  -9  359.68   30.90
  -2  -4  -9  391.02   31.68
  -2  -4  -9  347.29   28.09
  -2  -4 -10   73.03   14.02
  -2  -4 -10   60.09   13.12
  -2  -4 -10   58.14   11.77
  -2  -4 -11    0.47    2.27
  -2  -4 -11    0.40    1.71
  -2  -4 -11   -0.59    3.40
  -2  -4 -12   17.48    8.63
  -2  -4 -12   16.32    7.58
  -2  -4 -12   18.30    7.07
  -2  -4 -13   29.89   10.65
  -2  -4 -13   27.56    9.41
  -2  -4 -13   30.12   11.27
  -2  -4 -14   25.56   11.10
  -2  -4 -14   26.96   10.69
  -2  -4 -14   26.40    9.73
  -2  -4 -14   48.86   10.96
  -2  -4 -15    0.03    3.08
  -2  -4 -15    4.69    2.25
  -2  -4 -15    4.53    4.66
  -2  -4 -15    2.09    2.56
  -2  -4 -16    1.77    2.65
  -2  -4 -16    2.53    4.57
  -2  -4 -16    0.29    3.45
  -2  -4 -16    2.19    2.46
  -2  -4 -16    3.89    2.07
   2   4  17    1.54    1.06
  -2  -4 -17    3.77    3.60
  -2  -4 -17    0.20    0.94
  -2  -4 -17   -2.01    4.25
  -2  -4 -17    0.89    0.80
  -2  -4 -17    5.73    6.07
  -2  -4 -18    0.11    3.51
   2   4  18    0.59    0.83
  -2  -4 -18   -0.40    2.86
  -2  -4 -18    2.29    2.67
  -2  -4 -18   -0.07    1.27
  -2  -4 -18   -0.61    2.35
  -2  -4 -19    0.73    0.81
   2   4  19    3.53    2.28
  -2  -4 -19    4.57    2.28
   2   4  20   36.49    6.03
   2   4  20   31.09    5.92
  -2  -4 -20   38.66    7.11
   2   4  21   15.03    4.05
   2   4  21   15.21    4.35
  -2  -4 -21   16.00    4.58
   2   4  22   11.04    2.95
   2   4  22   12.76    3.98
  -2  -4 -22   10.94    3.77
  -2  -4 -23    0.48    1.25
   2   4  23   -0.07    1.96
   2   4  24    9.77    2.92
   2   4  24   10.63    2.75
   2   4  25   29.25    4.39
   2   4  25   28.54    4.88
   2   4  25   30.78    4.13
   2   4  26    9.11    2.03
   2   4  26    8.95    2.26
   2   4  26    4.38    1.48
  -2  -5  23    1.05    1.59
   2   5 -22   16.91    2.72
   2   5 -21    1.69    1.57
   2   5 -20    3.53    1.85
  -2  -5  20    5.37    2.60
  -2  -5  20    5.24    2.34
  -2  -5  19   15.40    4.53
   2   5 -19   11.90    3.41
  -2  -5  19   15.02    4.16
   2   5 -18   -1.04    1.46
  -2  -5  18   -0.68    1.65
  -2  -5  18    0.56    0.58
   2   5 -17    3.67    2.07
  -2  -5  17    5.42    2.59
  -2  -5  17    5.35    2.45
  -2  -5  16    6.19    2.68
  -2  -5  16    5.33    2.39
   2   5 -16    5.86    2.50
  -2  -5  15    3.81    2.07
   2   5 -15    2.40    1.35
  -2  -5  15    4.56    2.21
   2   5 -15    3.60    1.71
   2   5 -15    2.97    2.08
   2   5 -14    0.64    0.67
   2   5 -14   -0.38    1.86
  -2  -5  14   -0.52    1.18
   2   5 -14    0.75    1.47
   2   5 -14   -0.06    0.40
   2   5 -14   -0.71    1.18
  -2  -5  14    0.67    0.62
   2   5 -13    2.82    2.24
  -2  -5  13    4.40    2.36
  -2  -5  13    2.87    2.02
   2   5 -13    3.18    1.53
   2   5 -13    3.68    3.87
   2   5 -13    3.72    1.92
  -2  -5  12   10.40    3.03
   2   5 -12   10.74    6.46
   2   5 -12    8.58    3.61
   2   5 -12    9.20    3.66
  -2  -5  12   10.07    3.12
   2   5 -12    9.28    2.88
  -2  -5  11    2.12    1.61
   2   5 -11    3.09    2.51
   2   5 -11   -0.96    0.27
  -2  -5  11    0.97    1.27
   2   5 -11    1.37    2.50
   2   5 -10    0.26    1.41
   2   5  -9    9.39    5.66
  -2  -5   8   12.21    4.73
   2   5  -8   21.56    8.37
  -2  -5   7    0.02    1.62
  -2  -5   6    8.54    4.58
  -2  -5   5   30.48    7.87
  -2  -5   4   65.27   10.93
  -2  -5   3   18.20    5.99
  -2  -5   2   10.99    5.48
  -2  -5   1   -0.81    1.58
  -2  -5   1   -0.39    1.25
  -2  -5   0    1.01    1.18
  -2  -5   0    1.55    1.95
  -2  -5  -1    3.50    2.00
  -2  -5  -1    4.78    4.09
  -2  -5  -2    0.44    1.13
  -2  -5  -2    1.09    1.85
  -2  -5  -3   14.65    5.90
  -2  -5  -3   17.48    6.33
  -2  -5  -3   14.29    5.51
  -2  -5  -3   12.45    3.44
  -2  -5  -3   19.49    5.84
  -2  -5  -4    3.85    1.51
  -2  -5  -4    3.31    0.77
  -2  -5  -4    6.25    3.99
  -2  -5  -4    5.55    3.99
  -2  -5  -4    5.29    3.23
  -2  -5  -4    3.75    2.29
  -2  -5  -4    4.44    3.19
  -2  -5  -5    6.05    2.33
  -2  -5  -5    7.66    2.12
  -2  -5  -5    8.46    4.97
  -2  -5  -5    5.41    1.03
  -2  -5  -5    7.96    4.48
  -2  -5  -5    8.93    4.43
  -2  -5  -5    7.50    4.31
  -2  -5  -6   48.09   10.32
  -2  -5  -6   62.27   11.69
  -2  -5  -6   69.14   12.26
  -2  -5  -6   58.96   10.94
  -2  -5  -7   16.34    6.72
  -2  -5  -7   21.93    7.02
  -2  -5  -7   21.84    7.13
  -2  -5  -7   18.04    6.63
  -2  -5  -8   88.53   14.90
  -2  -5  -8   89.20   14.58
  -2  -5  -8   82.53   14.39
  -2  -5  -8   74.72   13.17
  -2  -5  -9    0.44    2.95
  -2  -5  -9   -0.01    2.68
  -2  -5  -9   -2.35    2.52
  -2  -5  -9    1.72    2.92
  -2  -5 -10    0.25    3.56
  -2  -5 -10   -0.26    2.53
  -2  -5 -10    0.70    0.87
  -2  -5 -10    1.41    2.74
  -2  -5 -11    4.29    4.93
  -2  -5 -11    3.90    2.83
  -2  -5 -11    5.96    4.64
  -2  -5 -11    2.60    2.56
  -2  -5 -12    6.03    5.16
  -2  -5 -12    8.44    6.45
  -2  -5 -12    6.39    4.68
  -2  -5 -13   -0.60    1.36
  -2  -5 -13   -1.73    2.31
  -2  -5 -13    0.29    3.06
  -2  -5 -14    8.44    6.88
  -2  -5 -14   10.64    6.33
  -2  -5 -14   22.41    7.59
  -2  -5 -14   12.84    7.80
  -2  -5 -15    4.06    3.26
  -2  -5 -15    2.52    3.18
  -2  -5 -15    0.38    0.94
  -2  -5 -15    2.13    1.54
  -2  -5 -15   -0.78    2.83
  -2  -5 -16    4.27    4.06
  -2  -5 -16    0.52    1.27
  -2  -5 -16    2.02    4.79
  -2  -5 -16    0.79    2.94
  -2  -5 -16   -0.83    1.21
  -2  -5 -17    4.59    5.61
  -2  -5 -17    2.80    2.13
  -2  -5 -17    2.19    3.17
  -2  -5 -17    0.30    1.95
  -2  -5 -17    0.10    3.42
   2   5  18    0.70    0.78
  -2  -5 -18    2.57    4.28
  -2  -5 -18    2.91    4.00
  -2  -5 -18   -2.10    2.37
  -2  -5 -18    2.05    1.87
  -2  -5 -18    5.15    6.67
   2   5  19    0.66    1.13
  -2  -5 -19    0.38    0.54
   2   5  20    1.52    1.23
  -2  -5 -20    1.44    0.96
  -2  -5 -21    0.44    0.71
   2   5  21    1.21    1.38
  -2  -5 -22    8.62    3.27
   2   5  22    5.47    2.32
   2   5  23    3.47    1.76
   2   5  24    6.12    2.36
   2   5  24    7.44    2.20
   2   5  25    2.02    1.49
   2   5  25    5.94    2.27
   2   5  26    3.60    1.75
   2   5  26    2.96    1.25
  -2  -6  23    1.32    1.10
  -2  -6  22    0.68    0.91
   2   6 -22    1.22    0.50
   2   6 -21    9.23    2.43
   2   6 -20    2.85    1.65
  -2  -6  19    6.05    2.98
   2   6 -19    3.83    1.92
  -2  -6  19    3.52    1.69
   2   6 -18    0.98    1.12
  -2  -6  18    1.66    1.44
  -2  -6  18    0.07    1.30
  -2  -6  17   -0.84    0.95
   2   6 -17    1.12    1.58
  -2  -6  17    0.77    0.62
  -2  -6  16    2.87    1.62
  -2  -6  16    1.58    1.35
   2   6 -16    3.32    2.21
   2   6 -16    2.56    1.44
   2   6 -15   41.50    7.07
  -2  -6  15   42.03    7.19
   2   6 -15   37.61    6.31
  -2  -6  15   45.54    7.64
   2   6 -14    1.96    3.79
  -2  -6  14    2.14    0.99
   2   6 -14    9.30    5.70
   2   6 -14    2.12    2.10
   2   6 -14    2.67    2.46
   2   6 -14    0.91    0.40
   2   6 -13   38.74   11.62
   2   6 -13   36.51    7.19
  -2  -6  13   35.41    6.07
   2   6 -13   34.39    7.41
  -2  -6  13   38.25    6.59
   2   6 -13   36.28    5.91
   2   6 -12   20.87    5.68
  -2  -6  12   17.31    4.24
  -2  -6  12   17.67    4.28
   2   6 -12   17.57    5.11
   2   6 -12   14.39    6.72
  -2  -6  11   -0.41    0.56
   2   6 -11    0.34    0.93
   2   6 -11    0.43    1.32
  -2  -6  11   -0.28    0.93
   2   6 -11   -0.39    0.87
  -2  -6  10    0.55    0.81
   2   6 -10   -0.93    2.75
   2   6 -10    1.02    1.04
   2   6 -10    1.10    1.13
   2   6  -9    2.74    3.65
   2   6  -8    1.80    1.94
  -2  -6   8    4.86    4.43
  -2  -6   7   20.57    6.29
  -2  -6   6   40.47    9.68
  -2  -6   5  543.46   33.98
  -2  -6   4  126.13   16.41
  -2  -6   3   45.90   10.02
  -2  -6   2  441.78   30.29
  -2  -6   1  932.44   43.46
  -2  -6   0   15.97    6.09
  -2  -6   0   17.88    7.10
  -2  -6  -1   34.57    9.68
  -2  -6  -1   37.43    8.75
  -2  -6  -2   76.22   14.95
  -2  -6  -2   96.00   14.68
  -2  -6  -3  195.65   21.16
  -2  -6  -3  215.04   21.89
  -2  -6  -3  149.44   13.81
  -2  -6  -4  405.76   30.78
  -2  -6  -4  388.31   28.80
  -2  -6  -4  368.58   29.03
  -2  -6  -4  307.94   20.85
  -2  -6  -4  384.21   29.09
  -2  -6  -4  298.04   16.78
  -2  -6  -5   28.10    4.00
  -2  -6  -5   26.27    8.60
  -2  -6  -5   36.78    9.53
  -2  -6  -5   25.39    5.39
  -2  -6  -5   32.80    8.56
  -2  -6  -5   31.98    8.45
  -2  -6  -5   27.30    4.74
  -2  -6  -6  353.33   30.88
  -2  -6  -6  348.54   28.04
  -2  -6  -6  312.53   27.38
  -2  -6  -6  347.87   27.70
  -2  -6  -6  311.74   16.55
  -2  -6  -7  317.54   27.83
  -2  -6  -7  291.22   27.33
  -2  -6  -7  302.51   28.26
  -2  -6  -7  323.53   27.55
  -2  -6  -8  416.05   33.72
  -2  -6  -8  512.86   33.77
  -2  -6  -8  444.50   33.79
  -2  -6  -8  515.15   37.90
  -2  -6  -9   13.19    6.76
  -2  -6  -9   20.88    8.13
  -2  -6  -9   20.04    6.99
  -2  -6  -9   19.56    7.02
  -2  -6 -10   34.48    8.88
  -2  -6 -10   27.56    9.17
  -2  -6 -10   31.12    9.71
  -2  -6 -10   32.74   10.31
  -2  -6 -11   78.20   16.63
  -2  -6 -11   75.44   15.14
  -2  -6 -11   76.90   16.49
  -2  -6 -12   -0.37    2.11
  -2  -6 -12   -0.22    2.53
  -2  -6 -12    4.14    4.65
  -2  -6 -13    8.77    7.20
  -2  -6 -13    6.55    5.02
  -2  -6 -13   12.98    7.79
  -2  -6 -14  233.86   32.97
  -2  -6 -14  250.06   32.45
  -2  -6 -14  298.64   35.64
  -2  -6 -15    4.98    4.54
  -2  -6 -15    3.62    5.27
  -2  -6 -15    2.47    2.16
  -2  -6 -15    5.29    6.03
  -2  -6 -15    4.23    4.74
  -2  -6 -16   -1.12    2.12
  -2  -6 -16   18.84    9.45
  -2  -6 -16   14.16    8.81
  -2  -6 -16   20.04    4.76
  -2  -6 -16   17.44    9.31
  -2  -6 -17    0.00    1.68
  -2  -6 -17   -1.24    3.19
  -2  -6 -17    0.10    0.30
  -2  -6 -17    3.69    3.16
  -2  -6 -18    7.01    2.76
  -2  -6 -18   10.31    7.73
  -2  -6 -19    6.34    2.86
  -2  -6 -20   66.61    9.03
   2   6  21   14.13    3.68
   2   6  22   -2.24    2.32
   2   6  23   18.06    3.87
   2   6  24   13.06    2.95
   2   6  24   13.13    3.07
   2   6  25    0.09    0.64
   2   6  25    1.13    0.92
   2   6  26   46.97    5.07
  -2  -7  22   -0.86    1.09
   2   7 -21    2.12    0.95
  -2  -7  21    1.97    1.20
   2   7 -19    2.61    1.59
   2   7 -18   -0.40    0.63
  -2  -7  17   -1.41    1.94
   2   7 -17    0.03    0.66
  -2  -7  17    1.73    1.50
  -2  -7  16   -1.25    1.33
  -2  -7  16    0.24    1.58
  -2  -7  16   -0.23    0.66
   2   7 -16   -0.36    0.86
   2   7 -16   -0.30    1.08
  -2  -7  15    3.66    2.09
   2   7 -15    8.53    4.99
   2   7 -15    2.72    1.64
   2   7 -15    6.46    3.66
  -2  -7  15    6.78    3.05
   2   7 -14    6.13    2.89
  -2  -7  14    3.51    1.92
  -2  -7  14    3.23    1.84
   2   7 -14    3.50    1.86
   2   7 -14    2.95    2.29
   2   7 -13    0.33    0.66
   2   7 -13   -0.19    1.23
  -2  -7  13    0.22    1.16
   2   7 -12    0.74    1.38
   2   7 -12    1.52    3.09
   2   7 -12   -2.43    2.43
  -2  -7  12   -0.20    1.36
  -2  -7  11    1.14    1.30
   2   7 -11    1.43    1.35
   2   7 -11    1.02    1.24
   2   7 -11    1.86    1.66
   2   7 -10    0.44    1.08
   2   7 -10   -1.17    2.66
  -2  -7  10   -0.14    1.30
   2   7 -10   -0.93    1.55
   2   7  -9    4.99    2.20
   2   7  -9    4.55    3.63
   2   7  -9    6.11    2.68
  -2  -7   8    6.04    4.16
   2   7  -8    4.46    3.53
  -2  -7   7    1.58    1.46
  -2  -7   6    3.91    3.09
  -2  -7   6    4.71    3.15
  -2  -7   5    0.88    1.68
  -2  -7   4    0.47    1.26
  -2  -7   3    3.77    2.83
  -2  -7   2   -0.18    1.70
  -2  -7   1    1.03    0.92
  -2  -7   0    3.94    3.52
  -2  -7   0    0.06    2.90
  -2  -7  -1    6.63    3.98
  -2  -7  -1    5.06    4.13
  -2  -7  -1    9.33    5.68
  -2  -7  -2    2.98    1.83
  -2  -7  -2    1.20    1.14
  -2  -7  -2    1.44    2.70
  -2  -7  -3    0.84    0.26
  -2  -7  -3    0.41    0.96
  -2  -7  -3    2.00    3.31
  -2  -7  -3    2.18    1.90
  -2  -7  -4    0.56    0.82
  -2  -7  -4    1.20    0.69
  -2  -7  -4   -0.06    0.85
  -2  -7  -4    1.63    1.14
  -2  -7  -5   10.34    3.34
  -2  -7  -5    9.29    2.84
  -2  -7  -5    9.91    4.02
  -2  -7  -5   10.36    4.29
  -2  -7  -5   12.73    5.42
  -2  -7  -5   10.46    5.34
  -2  -7  -5   14.89    6.11
  -2  -7  -6   30.64    8.26
  -2  -7  -6   30.55    8.60
  -2  -7  -6   36.87    9.83
  -2  -7  -6   29.33    8.68
  -2  -7  -6   28.75    5.63
  -2  -7  -7   34.51   10.99
  -2  -7  -7   36.60    9.16
  -2  -7  -7   32.13    9.36
  -2  -7  -7   33.43    9.21
  -2  -7  -8   33.69   10.51
  -2  -7  -8   28.62    9.32
  -2  -7  -8   35.00   10.01
  -2  -7  -8   31.82    9.14
  -2  -7  -9    0.78    0.86
  -2  -7  -9   -0.35    1.77
  -2  -7  -9    0.17    1.27
  -2  -7  -9   -1.06    2.70
  -2  -7 -10    4.23    4.23
  -2  -7 -10    3.69    3.03
  -2  -7 -10    3.25    3.69
  -2  -7 -10    5.17    4.02
  -2  -7 -11   11.86    6.35
  -2  -7 -11    6.44    5.22
  -2  -7 -11    5.32    2.54
  -2  -7 -12   -1.46    2.34
  -2  -7 -12    3.51    3.71
  -2  -7 -12    1.39    2.24
  -2  -7 -13   26.87   10.17
  -2  -7 -13   27.14   10.50
  -2  -7 -13   26.31   10.57
  -2  -7 -14   88.98   21.13
  -2  -7 -14   99.27   20.87
  -2  -7 -14  121.16   23.20
  -2  -7 -15    4.77    4.50
  -2  -7 -15    5.56    5.91
  -2  -7 -15    4.15    5.15
  -2  -7 -16   17.18    8.76
  -2  -7 -16   13.47    9.55
  -2  -7 -16   25.08    5.39
  -2  -7 -16   19.33    9.65
  -2  -7 -17    9.24    8.06
  -2  -7 -17    8.66    6.22
  -2  -7 -17    4.83    2.59
  -2  -7 -17    3.38    1.90
   2   7  21   -2.34    2.25
   2   7  22   44.08    5.70
   2   7  23    0.20    0.58
   2   7  23    0.09    0.83
   2   7  24   11.09    2.64
   2   7  24   11.07    2.50
   2   7  25    6.64    1.85
   2   7  26    6.12    1.79
  -2  -8  21   -1.12    1.69
  -2  -8  20    0.20    1.37
  -2  -8  19    7.38    3.77
  -2  -8  16   70.37    9.47
   2   8 -16   67.18    9.05
   2   8 -15    3.29    2.44
  -2  -8  15    4.17    2.10
   2   8 -15    3.32    1.97
   2   8 -14   66.84   10.53
   2   8 -14   83.76   11.01
  -2  -8  14   82.26   10.68
  -2  -8  13   -0.76    1.45
   2   8 -13    1.17    1.05
   2   8 -13   -0.35    1.58
   2   8 -12    1.67    0.95
  -2  -8  12    2.67    2.39
   2   8 -12    2.17    2.02
   2   8 -11    0.87    1.60
  -2  -8  11    0.27    0.84
   2   8 -11    2.00    1.95
   2   8 -10  208.91   17.25
  -2  -8  10  192.02   14.33
   2   8 -10  227.42   17.42
   2   8 -10  221.02   26.66
   2   8  -9   30.29    6.62
   2   8  -9   36.19   11.19
   2   8  -9   33.24    6.67
  -2  -8   9   33.21    5.66
   2   8  -9   26.00    6.10
   2   8  -8    0.57    0.75
   2   8  -8    1.12    1.97
   2   8  -8    0.73    0.93
  -2  -8   7  286.83   28.76
   2   8  -7  252.96   29.60
  -2  -8   6   36.03   10.17
  -2  -8   5   10.20    5.13
  -2  -8   5    9.89    5.58
  -2  -8   4    1.23    2.82
  -2  -8   3   65.04   13.15
  -2  -8   2  395.52   32.85
  -2  -8   1   42.56   10.51
  -2  -8   0  151.65   20.18
  -2  -8   0  124.24   18.64
  -2  -8  -1   14.27    6.15
  -2  -8  -1   14.39    6.77
  -2  -8  -1   20.20    8.15
  -2  -8  -2    4.04    2.78
  -2  -8  -2    4.17    3.18
  -2  -8  -2    4.99    3.38
  -2  -8  -2    5.17    3.36
  -2  -8  -3    0.63    2.06
  -2  -8  -3    2.65    3.44
  -2  -8  -3    2.07    3.38
  -2  -8  -3    0.38    0.58
  -2  -8  -4    3.94    2.70
  -2  -8  -4    1.50    1.13
  -2  -8  -4    0.04    2.35
  -2  -8  -4    2.91    2.19
  -2  -8  -5    0.12    0.60
  -2  -8  -5   -1.21    1.72
  -2  -8  -5   -1.31    1.46
  -2  -8  -6  229.23   26.70
  -2  -8  -6  187.18   22.72
  -2  -8  -6  181.03   22.78
  -2  -8  -6  190.85   16.23
  -2  -8  -6  201.81   22.72
  -2  -8  -7    3.59    3.43
  -2  -8  -7    0.93    0.78
  -2  -8  -7    2.27    1.18
  -2  -8  -7    4.68    3.37
  -2  -8  -8   29.28    9.20
  -2  -8  -8   26.72   10.33
  -2  -8  -8   26.77    8.41
  -2  -8  -8   27.93    9.62
  -2  -8  -9  116.81   20.08
  -2  -8  -9  114.23   18.97
  -2  -8  -9  124.06   20.22
  -2  -8  -9  120.86   17.87
  -2  -8 -10   23.94    8.89
  -2  -8 -10   28.57    9.89
  -2  -8 -10   21.49    9.02
  -2  -8 -11   92.99   18.85
  -2  -8 -11   93.98   18.70
  -2  -8 -11  111.51   20.43
  -2  -8 -12   15.04    7.98
  -2  -8 -12    9.66    5.68
  -2  -8 -12   14.05    7.62
  -2  -8 -13  202.19   30.52
  -2  -8 -13  227.22   32.01
  -2  -8 -13  207.27   30.13
  -2  -8 -14    1.87    1.89
  -2  -8 -14    0.28    1.75
  -2  -8 -14   -2.06    4.29
  -2  -8 -15  154.86   27.58
  -2  -8 -15  126.64   25.52
  -2  -8 -15   90.60   21.79
  -2  -8 -16   36.48   14.27
  -2  -8 -16   22.97   11.22
  -2  -8 -16   35.95   13.84
  -2  -8 -17   39.48   14.60
  -2  -8 -17   31.12   13.95
   2   8  21   22.96    4.03
   2   8  22   59.58    6.88
   2   8  23    0.59    0.87
   2   8  23   -0.59    0.58
   2   8  26   10.75    2.13
  -2  -9  21    0.27    0.36
  -2  -9  20    2.86    1.71
  -2  -9  19    0.89    1.23
  -2  -9  18   -1.62    1.60
  -2  -9  17    3.40    1.74
  -2  -9  17    1.59    0.97
  -2  -9  16    7.84    3.27
   2   9 -16   11.01    3.19
   2   9 -15    0.48    0.96
   2   9 -15   -1.21    0.85
  -2  -9  15   -1.15    1.42
   2   9 -14   14.01    4.72
  -2  -9  14   13.90    4.61
   2   9 -14   17.12    5.28
  -2  -9  13    1.68    2.73
   2   9 -13    0.46    1.60
   2   9 -13   -1.91    2.58
   2   9 -12    1.29    1.31
  -2  -9  12   -0.87    1.56
   2   9 -12   -0.36    0.61
  -2  -9  11   13.18    9.10
   2   9 -11    9.03    3.85
   2   9 -11   10.46    4.37
  -2  -9  11   12.16    4.42
  -2  -9  10    5.93    5.19
   2   9 -10    5.21    3.16
   2   9 -10    4.64    3.17
  -2  -9   9    5.47    6.41
   2   9  -9    3.85    2.50
   2   9  -9    3.77    2.73
   2   9  -9    1.20    1.42
   2   9  -8    2.69    2.14
   2   9  -8    4.24    2.46
  -2  -9   8    5.50    2.95
   2   9  -7    0.93    1.16
   2   9  -7    0.98    1.32
   2   9  -7   -3.26    4.07
  -2  -9   7    1.40    2.73
  -2  -9   7   -0.17    1.10
   2   9  -6   -0.22    0.47
  -2  -9   6    2.83    1.94
  -2  -9   6    0.64    1.42
  -2  -9   6   -1.36    3.64
  -2  -9   5   -0.14    0.58
  -2  -9   4   -0.57    1.88
  -2  -9   4    0.97    1.31
  -2  -9   4    1.16    3.72
  -2  -9   3   -0.34    1.65
  -2  -9   3   -0.16    0.86
  -2  -9   3    1.09    3.71
  -2  -9   2    4.50    3.18
  -2  -9   2    3.40    2.61
  -2  -9   1    9.46    5.62
  -2  -9   1   12.28    5.42
  -2  -9   0    2.38    1.86
  -2  -9   0    2.04    3.22
  -2  -9  -1    0.29    1.38
  -2  -9  -1   -0.11    1.94
  -2  -9  -1   -0.37    2.13
  -2  -9  -2    6.59    3.78
  -2  -9  -2    5.63    3.68
  -2  -9  -2   10.48    5.63
  -2  -9  -2   11.17    6.82
  -2  -9  -3    2.06    2.28
  -2  -9  -3    0.00    3.43
  -2  -9  -3    2.18    2.94
  -2  -9  -3   -0.14    0.81
  -2  -9  -4    3.80    2.69
  -2  -9  -4    2.06    1.57
  -2  -9  -4    3.21    4.10
  -2  -9  -4    0.30    1.72
  -2  -9  -5    1.79    2.11
  -2  -9  -5   -0.97    2.55
  -2  -9  -5   -4.92    3.80
  -2  -9  -6    1.78    2.48
  -2  -9  -6    3.13    2.62
  -2  -9  -7    6.04    4.69
  -2  -9  -7    7.85    6.04
  -2  -9  -7    4.98    3.41
  -2  -9  -8    1.79    2.61
  -2  -9  -8    0.01    3.83
  -2  -9  -8    0.76    1.43
  -2  -9  -8    0.30    0.58
  -2  -9  -8    0.94    1.95
  -2  -9  -9    7.77    5.56
  -2  -9  -9    7.41    4.60
  -2  -9  -9    6.38    4.49
  -2  -9  -9    8.68    4.95
  -2  -9  -9    7.71    3.99
  -2  -9 -10    0.22    2.13
  -2  -9 -10    1.19    2.04
  -2  -9 -10   -0.59    3.06
  -2  -9 -11   -1.17    4.05
  -2  -9 -11    0.57    3.53
  -2  -9 -11   -1.84    3.90
  -2  -9 -12    1.03    2.37
  -2  -9 -12    2.33    2.98
  -2  -9 -12    0.37    2.02
  -2  -9 -13   28.18   11.42
  -2  -9 -13   23.06   10.47
  -2  -9 -13   23.56   10.45
  -2  -9 -14    1.52    4.24
  -2  -9 -14   -0.04    2.72
  -2  -9 -14    1.87    2.88
  -2  -9 -15   30.94   13.21
  -2  -9 -15   40.23   14.41
  -2  -9 -15   34.88   13.88
  -2  -9 -16    5.63    3.72
  -2  -9 -16    2.78    4.58
  -2  -9 -16    5.94    5.25
   2   9  21    3.95    1.50
  -2 -10  20   -0.15    0.68
  -2 -10  19    0.89    1.11
  -2 -10  18    0.17    0.51
  -2 -10  17   -0.45    1.16
  -2 -10  17    1.17    0.98
   2  10 -16   77.25    9.04
  -2 -10  16   80.78    9.46
   2  10 -15    6.19    2.98
  -2 -10  15    7.80    3.51
  -2 -10  15    0.43    0.48
   2  10 -15    4.59    2.20
   2  10 -14   88.17   11.18
  -2 -10  14   85.07   10.89
   2  10 -14   79.84   11.27
   2  10 -13   12.85    4.57
  -2 -10  13   14.65    4.47
  -2 -10  13    6.13    3.60
   2  10 -13   13.94    4.38
  -2 -10  12   50.05    8.77
   2  10 -12   46.86    8.82
  -2 -10  12   26.10    7.34
   2  10 -12   48.72    8.85
   2  10 -11   27.04    6.63
   2  10 -11   23.50    6.03
  -2 -10  11   13.86    6.11
  -2 -10  11   28.37    6.50
   2  10 -10   26.74    6.59
  -2 -10  10   35.36   15.12
   2  10 -10   26.31    6.54
  -2 -10  10   16.18    6.02
  -2 -10  10   27.67    6.71
  -2 -10   9    1.77    2.65
  -2 -10   9    0.70    1.32
  -2 -10   9   -0.36    1.58
   2  10  -9    1.79    1.77
   2  10  -9    0.46    0.54
  -2 -10   8    4.50    9.40
   2  10  -8    2.59    2.04
   2  10  -8    2.77    2.22
  -2 -10   8    2.31    1.91
  -2 -10   8    0.59    1.98
   2  10  -7   58.93    8.95
  -2 -10   7   52.20    8.48
  -2 -10   7   68.08   15.91
  -2 -10   7   25.77    7.78
   2  10  -7   62.04    9.00
  -2 -10   7   69.93   20.04
   2  10  -6   57.07    8.48
  -2 -10   6   62.01    9.00
  -2 -10   6   22.95    6.32
   2  10  -6   59.15    8.45
  -2 -10   6   66.30   16.08
  -2 -10   6   69.95   19.90
  -2 -10   5    0.09    1.76
  -2 -10   5    4.95    2.38
   2  10  -5    4.35    2.30
  -2 -10   5    1.39    2.46
  -2 -10   5    4.49    4.63
  -2 -10   4    0.97    1.27
  -2 -10   4    0.58    1.00
  -2 -10   4   -0.40    0.92
  -2 -10   4    0.17    0.39
   2  10  -4   -0.29    1.29
  -2 -10   3    1.19    1.82
  -2 -10   3    3.69    2.01
  -2 -10   3    2.02    2.73
  -2 -10   3    4.02    4.83
  -2 -10   2   28.97   10.67
  -2 -10   2   26.68   10.12
  -2 -10   2   27.15    9.97
  -2 -10   1  120.01   21.88
  -2 -10   1  126.51   20.40
  -2 -10   1  120.87   20.62
  -2 -10   1  131.37   22.22
  -2 -10   0   21.03    8.47
  -2 -10   0   29.33   11.41
  -2 -10   0   16.24    7.81
  -2 -10   0   17.62    7.67
  -2 -10  -1   38.15   11.68
  -2 -10  -1   39.00   10.85
  -2 -10  -1   36.88   11.55
  -2 -10  -2    3.27    2.65
  -2 -10  -2    2.29    0.71
  -2 -10  -2    3.25    3.44
  -2 -10  -3  148.81   22.00
  -2 -10  -3  150.74   21.75
  -2 -10  -3  166.53   20.61
  -2 -10  -4  131.64   27.88
  -2 -10  -4  106.13   17.92
  -2 -10  -4  100.88   17.42
  -2 -10  -5  160.36   25.23
  -2 -10  -5  138.43   20.72
  -2 -10  -5  141.02   20.31
  -2 -10  -6  236.58   30.40
  -2 -10  -6  180.91   24.03
  -2 -10  -7  920.36   59.95
  -2 -10  -7  769.66   48.03
  -2 -10  -8   31.42    9.09
  -2 -10  -8   30.12   10.39
  -2 -10  -8   37.47   10.37
  -2 -10  -8   31.48   11.50
  -2 -10  -9   67.61   16.63
  -2 -10  -9   55.22   14.73
  -2 -10  -9   51.23   13.10
  -2 -10 -10   13.81    7.56
  -2 -10 -10   16.36    8.42
  -2 -10 -10   10.72    6.34
  -2 -10 -10   11.07    5.88
  -2 -10 -11   10.52    6.95
  -2 -10 -11   17.31    8.32
  -2 -10 -11   15.76    8.29
  -2 -10 -12   -1.44    3.95
  -2 -10 -12    0.02    2.47
  -2 -10 -12   -2.01    3.27
  -2 -10 -13   25.99   10.29
  -2 -10 -13   27.61   12.06
  -2 -10 -13   29.61   12.49
  -2 -10 -14   63.99   17.36
  -2 -10 -14   55.81   16.72
  -2 -10 -14   62.71   18.24
  -2 -10 -15  133.25   26.88
  -2 -10 -15  107.06   24.29
  -2 -10 -15  120.87   25.73
  -2 -11  19   -0.86    0.62
  -2 -11  18    0.30    0.83
  -2 -11  17    0.68    1.58
  -2 -11  17    1.61    2.36
  -2 -11  16    2.03    2.00
   2  11 -16   -0.23    1.28
  -2 -11  16    1.25    1.45
  -2 -11  15    1.09    1.15
  -2 -11  15    0.61    2.06
   2  11 -15   -0.69    1.36
   2  11 -14    5.39    2.41
  -2 -11  14    5.63    3.45
  -2 -11  14    2.16    3.69
   2  11 -14    5.50    2.43
  -2 -11  13    1.50    1.70
   2  11 -13    0.81    0.75
  -2 -11  13    1.11    3.18
   2  11 -13    0.44    1.74
   2  11 -12    0.55    2.03
  -2 -11  12    0.82    0.68
   2  11 -12    0.21    1.69
  -2 -11  12    1.49    2.21
  -2 -11  11    1.66    2.07
   2  11 -11    4.02    2.47
  -2 -11  11    4.56    2.77
   2  11 -11    1.89    1.25
   2  11 -10    5.08    3.18
  -2 -11  10    1.20    2.48
   2  11 -10    2.50    1.95
  -2 -11  10    3.79    2.51
  -2 -11   9    1.48    1.53
   2  11  -9    1.54    1.14
   2  11  -9    1.94    1.86
  -2 -11   9    2.27    1.61
  -2 -11   8    7.33    7.93
   2  11  -8    8.22    3.64
  -2 -11   8    5.88    3.27
  -2 -11   8    4.21    3.55
   2  11  -8    6.13    2.92
  -2 -11   8    8.91    7.19
  -2 -11   7    3.35    6.00
  -2 -11   7    2.69    4.97
   2  11  -7    1.36    1.63
  -2 -11   7    1.09    1.84
  -2 -11   7    0.41    1.33
   2  11  -7    0.45    0.78
  -2 -11   6    0.33    2.38
   2  11  -6   -1.15    1.31
  -2 -11   6   -0.73    1.92
  -2 -11   6   -0.87    1.56
   2  11  -6   -0.02    2.58
  -2 -11   6   -0.97    2.52
  -2 -11   6   -1.28    2.46
  -2 -11   5    9.01    6.42
   2  11  -5   11.47    3.78
  -2 -11   5    9.49    3.82
  -2 -11   5   12.98    8.58
   2  11  -5   10.98    3.63
  -2 -11   5    6.65    3.19
  -2 -11   5    7.50    5.56
  -2 -11   4   -0.11    3.81
  -2 -11   4    0.38    1.21
  -2 -11   4   -0.41    0.84
   2  11  -4    0.66    1.07
  -2 -11   4    0.00    0.86
  -2 -11   4    0.43    2.75
  -2 -11   3    4.28    5.29
  -2 -11   3    3.55    2.73
  -2 -11   3    3.50    4.42
   2  11  -3    2.33    1.61
  -2 -11   3    1.57    3.58
  -2 -11   3    0.38    1.47
  -2 -11   2    3.42    4.10
  -2 -11   2    5.85    6.54
  -2 -11   2    1.37    1.74
  -2 -11   2    5.20    4.84
  -2 -11   2    3.22    2.09
  -2 -11   1    1.05    2.16
  -2 -11   1    4.78    3.91
  -2 -11   1    3.94    2.74
  -2 -11   1    2.64    1.94
  -2 -11   1    3.33    2.86
  -2 -11   1    4.15    3.78
  -2 -11   0    9.20    5.60
  -2 -11   0    8.82    3.33
  -2 -11   0    8.72    5.68
  -2 -11   0    8.68    6.38
  -2 -11   0    9.91    6.42
  -2 -11  -1   20.39    8.94
  -2 -11  -1   19.18    8.92
  -2 -11  -1   13.77    4.25
  -2 -11  -1   16.60    7.96
  -2 -11  -1   15.58    7.56
  -2 -11  -2   -0.15    1.53
  -2 -11  -2    0.35    0.94
  -2 -11  -2   -0.26    2.84
  -2 -11  -2    0.54    1.07
  -2 -11  -3    0.74    1.54
  -2 -11  -3    0.71    2.65
  -2 -11  -3    0.51    0.63
  -2 -11  -4    1.59    2.38
  -2 -11  -4    3.29    2.96
  -2 -11  -4    2.65    3.77
  -2 -11  -5    6.66    4.51
  -2 -11  -5    4.47    4.34
  -2 -11  -5    4.70    3.49
  -2 -11  -5    7.71    6.72
  -2 -11  -6   18.09    8.44
  -2 -11  -6   25.14   10.28
  -2 -11  -6   17.46    7.84
  -2 -11  -7  101.02   21.45
  -2 -11  -7   71.89   14.93
  -2 -11  -7   71.91   16.85
  -2 -11  -7   86.11   16.99
  -2 -11  -8    8.02    4.91
  -2 -11  -8    5.69    4.49
  -2 -11  -8    4.09    4.29
  -2 -11  -8    5.46    4.11
  -2 -11  -9   47.43   14.80
  -2 -11  -9   42.09   12.50
  -2 -11 -10    4.18    3.84
  -2 -11 -10    5.74    5.57
  -2 -11 -10    3.24    4.23
  -2 -11 -11    8.90    6.22
  -2 -11 -11   10.60    6.91
  -2 -11 -12    1.86    3.09
  -2 -11 -12    1.53    2.87
  -2 -11 -13   -0.87    4.70
  -2 -11 -13    0.25    3.21
  -2 -11 -14    3.39    3.42
  -2 -11 -14   13.97    9.21
  -2 -12  17   -0.07    0.55
  -2 -12  16    0.99    1.28
  -2 -12  16    1.36    1.17
  -2 -12  15   21.26    4.72
   2  12 -15   19.73    4.34
  -2 -12  15   10.98    4.52
  -2 -12  14    3.58    2.14
   2  12 -14    4.17    2.28
  -2 -12  14    3.47    2.45
   2  12 -14    4.06    2.33
   2  12 -13    0.66    0.37
   2  12 -13    0.50    0.52
  -2 -12  13   -0.60    0.56
  -2 -12  13    0.86    0.92
  -2 -12  12    1.18    1.45
   2  12 -12    0.42    0.68
  -2 -12  12   -0.67    1.83
   2  12 -12    0.89    1.40
   2  12 -11    3.66    2.69
   2  12 -11    4.37    2.15
  -2 -12  11    4.90    3.42
  -2 -12  11    2.45    2.55
   2  12 -10    6.56    3.12
  -2 -12  10    8.75    3.76
   2  12 -10    8.06    3.34
  -2 -12  10    4.49    3.03
  -2 -12   9   12.77    5.11
   2  12  -9   14.57    4.49
   2  12  -9   12.68    4.32
  -2 -12   9   17.56    5.36
   2  12  -8    1.47    0.77
  -2 -12   8    4.64    3.09
  -2 -12   8    3.82    2.34
   2  12  -8    3.69    2.66
  -2 -12   7   50.64   10.12
   2  12  -7   50.70    8.63
  -2 -12   7   43.19    8.49
   2  12  -7   51.76    8.67
  -2 -12   7   44.49   14.56
   2  12  -6   81.36   10.72
  -2 -12   6   82.35   11.63
  -2 -12   6   98.20   12.25
   2  12  -6   80.21   10.56
  -2 -12   6   98.23   23.94
  -2 -12   6   91.86   20.69
  -2 -12   6  103.26   24.59
  -2 -12   5   27.67    7.00
  -2 -12   5   37.51   14.51
   2  12  -5   26.93    5.89
  -2 -12   5   31.95    7.10
  -2 -12   5   32.72   13.00
  -2 -12   5   30.66   12.13
  -2 -12   4    0.95    1.33
  -2 -12   4    0.19    3.63
  -2 -12   4    0.74    1.00
   2  12  -4    0.96    0.83
  -2 -12   4    0.64    1.40
  -2 -12   4   -1.46    5.19
  -2 -12   3   70.03   17.90
  -2 -12   3   66.39    9.76
   2  12  -3   55.75    8.20
  -2 -12   3   61.81   10.04
  -2 -12   3   78.86   19.93
  -2 -12   3   75.83   19.84
  -2 -12   2   22.35   10.13
  -2 -12   2   25.46    5.39
  -2 -12   2   28.28   11.49
  -2 -12   2   25.59    6.46
  -2 -12   2   27.17   11.79
  -2 -12   1   61.98    9.85
  -2 -12   1   75.02   18.54
  -2 -12   1   66.14   17.94
  -2 -12   1   60.48    9.06
  -2 -12   1   64.57   17.10
  -2 -12   0    0.96    4.00
  -2 -12   0    1.34    2.73
  -2 -12   0   -0.42    0.97
  -2 -12   0   -2.00    4.50
  -2 -12   0    1.92    1.80
  -2 -12  -1  225.80   31.89
  -2 -12  -1  197.05   14.98
  -2 -12  -1  203.10   28.87
  -2 -12  -1  206.90   30.86
  -2 -12  -1  232.47   30.27
  -2 -12  -2   95.13   10.91
  -2 -12  -2  125.55   23.23
  -2 -12  -2  111.48   20.97
  -2 -12  -2  104.50   21.76
  -2 -12  -3  153.14   25.83
  -2 -12  -3  137.49   23.28
  -2 -12  -3  139.59   25.01
  -2 -12  -4    7.53    5.93
  -2 -12  -4    7.29    5.62
  -2 -12  -4    8.67    5.57
  -2 -12  -5   -0.23    2.29
  -2 -12  -5   -0.41    1.99
  -2 -12  -5    0.83    1.83
  -2 -12  -6    0.01    1.12
  -2 -12  -6   -3.25    5.10
  -2 -12  -6    1.58    2.72
  -2 -12  -7  499.88   42.61
  -2 -12  -7  561.35   50.38
  -2 -12  -7  604.07   47.79
  -2 -12  -8   42.81   13.41
  -2 -12  -8   49.32   13.50
  -2 -12  -8   57.34   18.51
  -2 -12  -9  483.19   52.64
  -2 -12  -9  385.32   41.21
  -2 -12 -10   62.35   22.39
  -2 -12 -11    7.76    6.18
  -2 -12 -12   53.68   19.31
  -2 -12 -13   44.47   16.02
  -2 -13  16    3.59    1.36
   2  13 -15    4.44    1.75
  -2 -13  15    4.29    1.88
  -2 -13  14    1.46    1.13
  -2 -13  14    0.57    1.37
   2  13 -14    0.66    1.26
  -2 -13  13    0.47    0.66
   2  13 -13    1.58    1.71
   2  13 -13    1.53    1.75
  -2 -13  13    1.13    0.34
  -2 -13  12   -0.30    1.35
   2  13 -12   -0.41    1.03
   2  13 -12    1.95    2.07
  -2 -13  12    0.33    1.28
  -2 -13  11    0.08    0.59
   2  13 -11    0.18    1.78
  -2 -13  11    0.41    1.39
   2  13 -11   -0.47    1.23
  -2 -13  10   -0.62    0.95
   2  13 -10   -0.29    0.90
  -2 -13  10    0.18    1.44
   2  13 -10   -0.70    2.15
  -2 -13   9    4.32    2.81
  -2 -13   9    4.40    2.19
   2  13  -9    3.15    2.23
   2  13  -9    2.95    1.66
   2  13  -8   -0.30    1.91
  -2 -13   8   -2.62    2.09
   2  13  -8    0.38    1.08
  -2 -13   8   -0.05    1.90
   2  13  -7   -1.41    1.29
  -2 -13   7   -0.36    1.73
  -2 -13   7    1.58    2.08
   2  13  -6   -0.16    0.83
  -2 -13   6    0.33    0.97
  -2 -13   6   -0.48    0.97
   2  13  -6    0.02    1.29
   2  13  -5    2.04    2.28
  -2 -13   5    1.28    0.43
  -2 -13   5    0.86    1.65
  -2 -13   4    6.34    5.47
  -2 -13   4    9.50    8.50
  -2 -13   4    5.77    3.41
  -2 -13   4    6.64    2.51
   2  13  -4    5.33    2.25
  -2 -13   4    8.12    6.87
  -2 -13   4    8.22    6.50
  -2 -13   3    0.44    2.71
  -2 -13   3   -1.87    4.67
   2  13  -3    2.28    1.71
  -2 -13   3   -0.51    1.92
  -2 -13   3    1.65    1.60
  -2 -13   3   -1.46    1.99
  -2 -13   3    2.56    4.73
  -2 -13   2   -2.77    4.46
  -2 -13   2    0.85    0.65
  -2 -13   2    2.91    3.49
  -2 -13   2    1.75    1.48
  -2 -13   2    0.53    1.20
  -2 -13   1    9.70    6.36
  -2 -13   1    4.41    2.62
  -2 -13   1    3.75    2.59
  -2 -13   1    6.63    6.17
  -2 -13   1    2.79    0.96
  -2 -13   0    3.20    5.27
  -2 -13   0    1.67    1.70
  -2 -13   0    2.49    3.49
  -2 -13   0   -0.03    3.59
  -2 -13  -1   -0.20    1.53
  -2 -13  -1   -2.32    4.20
  -2 -13  -2    6.15    5.98
  -2 -13  -2    2.15    2.28
  -2 -13  -2    4.96    5.38
  -2 -13  -2    3.55    3.83
  -2 -13  -3    3.68    3.75
  -2 -13  -3    0.16    2.23
  -2 -13  -4    5.61    5.48
  -2 -13  -4    1.31    2.11
  -2 -13  -4    0.02    4.00
  -2 -13  -5    2.40    4.68
  -2 -13  -5   -0.20    2.60
  -2 -13  -5    1.39    2.37
  -2 -13  -6    2.73    1.08
  -2 -13  -6   -1.17    3.47
  -2 -13  -6    2.44    3.23
  -2 -13  -7   29.52   12.41
  -2 -13  -7   31.64   11.71
  -2 -13  -8   12.73    7.78
  -2 -13  -8   18.81    9.02
  -2 -13  -9   40.71   13.97
  -2 -13 -10    6.30    8.33
  -2 -13 -11    0.02    2.29
   2  14 -15   22.02    3.62
   2  14 -14   76.66    7.60
  -2 -14  13    3.33    1.78
   2  14 -13    3.58    2.17
   2  14 -13    2.86    2.03
  -2 -14  12    1.85    1.65
   2  14 -12    2.78    2.05
   2  14 -12    1.46    1.70
  -2 -14  12    1.22    0.84
  -2 -14  11   12.74    3.71
   2  14 -11   12.62    3.81
   2  14 -11   11.76    3.96
  -2 -14  11   13.35    4.35
   2  14 -10    1.57    1.27
   2  14 -10    2.99    1.75
  -2 -14  10    3.85    1.79
  -2 -14  10    3.01    1.92
  -2 -14   9   17.09    5.04
   2  14  -9   14.35    4.53
  -2 -14   9   21.99    4.83
   2  14  -9   17.54    4.85
   2  14  -8   17.68    4.42
  -2 -14   8   17.71    5.04
  -2 -14   8   19.70    4.66
   2  14  -8   21.01    6.36
  -2 -14   7    5.47    3.44
  -2 -14   7    4.42    1.99
   2  14  -7    8.47    3.45
   2  14  -7    5.56    2.55
  -2 -14   6   22.14    6.35
  -2 -14   6   30.27    5.94
   2  14  -6   30.55    6.48
   2  14  -6    8.57    5.10
  -2 -14   5   88.18   12.87
   2  14  -5   85.91   10.51
  -2 -14   5   90.40   11.14
  -2 -14   4    4.11    2.72
  -2 -14   4    3.51    1.50
   2  14  -4    2.46    2.04
  -2 -14   3   59.35   11.03
  -2 -14   3   76.51    9.94
   2  14  -3   56.96    8.35
  -2 -14   2    1.25    0.60
  -2 -14   2    0.21    0.88
  -2 -14   1  106.92   12.95
  -2 -14   0    2.96    4.86
  -2 -14   0    0.97    1.86
  -2 -14   0    1.02    1.11
  -2 -14  -1   62.05   17.77
  -2 -14  -1   67.59   19.36
  -2 -14  -1   58.78   18.05
  -2 -14  -2   14.47    9.34
  -2 -14  -2   15.50    8.75
  -2 -14  -2   11.39    6.78
  -2 -14  -3  135.37   27.80
  -2 -14  -3  127.05   25.37
  -2 -14  -4   41.44   15.10
  -2 -14  -4   44.72   14.79
  -2 -14  -5   21.74   10.87
  -2 -14  -5   22.94   10.75
  -2 -14  -6    8.23    6.94
  -2 -14  -6    7.85    5.53
  -2 -14  -7   90.57   22.40
  -2 -14  -7   97.30   20.94
  -2 -14  -8    0.89    3.16
   2  15 -13    2.68    1.69
   2  15 -12    4.92    2.40
   2  15 -12    5.40    2.20
   2  15 -11    3.43    1.76
   2  15 -11    2.45    1.19
   2  15 -10    0.72    1.70
  -2 -15  10    1.11    1.15
   2  15 -10    0.46    0.45
   2  15  -9    0.44    1.36
  -2 -15   9    0.84    1.09
   2  15  -9    2.07    1.74
   2  15  -8    1.42    1.63
  -2 -15   8    2.41    2.40
  -2 -15   8    0.22    1.05
   2  15  -8    1.22    0.98
   2  15  -7    8.51    3.07
  -2 -15   7    4.03    2.92
  -2 -15   7    4.13    2.38
   2  15  -7    8.89    3.50
  -2 -15   6    0.63    1.63
   2  15  -6    0.87    0.50
   2  15  -6    1.49    1.96
  -2 -15   5   -0.95    1.77
   2  15  -5    0.09    0.61
   2  15  -5    0.77    2.28
  -2 -15   4    3.62    2.21
   2  15  -4    0.13    0.70
  -2 -15   3   -0.09    0.44
  -2 -15   2    2.79    2.38
  -2 -15   1    0.95    1.73
   2  16 -12   11.71    2.63
   2  16 -11    5.94    2.32
   2  16 -11   13.36    3.07
   2  16 -10   36.55    5.61
   2  16 -10   36.13    5.48
   2  16  -9   18.20    4.06
   2  16  -8    0.53    0.62
   2  16  -8    3.07    2.01
   2  16  -7    0.52    1.41
   2  16  -7    1.05    0.95
   2  16  -6   91.50    9.83
   2  16  -6   85.78    9.92
   2  16  -5   69.14    8.44
   2  16  -5   65.71    8.68
   2  16  -4    1.81    2.33
  -2 -16   4    1.16    1.02
   2  17 -10    2.98    1.27
   2  17  -9    2.76    1.52
   2  17  -9    5.40    2.08
   2  17  -8    3.04    1.43
   2  17  -8    5.11    2.01
   2  17  -7    0.58    0.98
   2  17  -6    0.97    0.76
   2  17  -5   -0.43    0.43
   2  17  -4    1.41    1.28
   2  17  -3    0.04    0.84
   2  17  -2    1.32    1.61
   2  17  -1   -1.53    1.46
   2  18  -7    2.63    1.44
   2  18  -7    4.49    1.61
   2  18  -6    1.25    1.20
   2  18  -6    0.81    0.91
   2  18  -5   31.25    4.79
   2  18  -5   30.33    4.67
   2  18  -4    0.38    0.86
   2  18  -4    0.33    1.09
   2  18  -3    1.10    0.87
   2  18  -2   47.00    6.14
   2  18  -1   -0.58    0.72
   2  18   0    2.28    2.00
  -3  18   3    2.91    2.00
  -3  18   2   -0.25    0.39
  -3  17   0    1.25    1.32
  -3  17  -1    0.70    1.18
  -3  17  -2    0.22    0.43
  -3  17  -3    0.72    0.83
  -3  17  -4   -0.11    0.55
  -3  17  -5   15.83    3.35
  -3  17  -5   17.06    3.27
  -3  16  -2    6.13    2.62
  -3  16  -3    1.46    1.37
  -3  16  -3    0.85    0.98
  -3  16  -4    4.01    2.47
  -3  16  -4    1.37    1.36
  -3  16  -5   -0.06    0.52
  -3  16  -5    0.91    0.99
  -3  16  -6    4.41    2.04
  -3  16  -6    3.59    1.85
  -3  16  -7   11.03    3.00
  -3  16  -7   12.18    3.03
  -3  16  -8    9.41    2.64
  -3  16  -8   10.64    2.65
  -3  15   2    1.31    0.94
  -3  15   1    1.54    1.92
  -3  15   0   15.04    4.01
  -3  15  -1   26.86    5.65
  -3  15  -1   21.43    5.71
  -3  15  -2    0.98    1.74
  -3  15  -2    0.70    0.76
  -3  15  -3    2.14    1.21
  -3  15  -3    2.42    2.02
  -3  15  -4    1.81    1.53
  -3  15  -5    0.88    0.85
  -3  15  -5    0.85    0.96
  -3  15  -6    0.43    1.15
  -3  15  -6   -0.02    0.36
  -3  15  -7   -0.66    0.95
  -3  15  -7    0.36    0.81
  -3  15  -8    0.64    1.05
  -3  15  -8   -0.35    1.07
  -3  15  -9    4.51    2.10
  -3  15  -9    4.02    1.80
  -3  15 -10    0.74    0.77
  -3  15 -10    0.83    0.59
  -3  15 -11    3.88    1.66
  -3  14   0    1.79    1.07
   3 -14   1   -0.61    1.46
  -3  14  -1    4.01    2.42
  -3  14  -2    7.39    3.80
   3 -14   2   -0.43    1.08
  -3  14  -3    1.41    2.20
   3 -14   3    3.56    3.67
  -3  14  -3    0.75    0.67
  -3  14  -4    1.78    1.41
   3 -14   4    0.94    2.73
  -3  14  -4    1.45    2.07
   3 -14   5   -0.24    1.64
  -3  14  -5    0.51    0.59
  -3  14  -5    2.42    2.61
  -3  14  -6    0.17    1.14
   3 -14   6    0.26    1.95
  -3  14  -6    0.79    1.53
  -3  14  -7    1.41    0.91
   3 -14   7    1.57    1.15
  -3  14  -7    2.48    2.14
  -3  14  -8    1.91    1.67
   3 -14   8    3.56    2.49
  -3  14  -8    0.21    0.39
  -3  14  -9    2.52    1.89
  -3  14  -9    2.27    1.72
   3 -14   9    2.40    2.35
  -3  14 -10   17.35    4.16
  -3  14 -10   15.48    3.91
  -3  14 -11    0.93    1.29
  -3  14 -11   -0.69    1.28
  -3  14 -12    0.60    0.73
   3 -13  -1    9.80    5.02
   3 -13   0   38.65   10.30
   3 -13   1   15.96    7.27
  -3  13  -1   40.71    8.03
   3 -13   2   56.46   12.23
  -3  13  -2   66.50   10.25
   3 -13   3   64.81   16.13
  -3  13  -3    8.07    3.61
  -3  13  -4   65.58    9.73
   3 -13   4   16.17    7.49
  -3  13  -5    1.43    1.73
  -3  13  -5    0.42    1.01
  -3  13  -6    2.22    2.07
   3 -13   6    0.44    1.31
  -3  13  -6    1.83    1.97
   3 -13   6    3.04    3.06
  -3  13  -7    0.75    1.13
   3 -13   7    0.71    1.51
  -3  13  -7    0.72    0.80
   3 -13   7   -0.31    0.72
  -3  13  -8   30.91    6.90
   3 -13   8   42.95    7.29
  -3  13  -8   37.12    7.63
  -3  13  -9    6.60    2.96
  -3  13  -9    8.13    3.54
   3 -13   9    9.96    3.52
  -3  13 -10   12.12    3.86
   3 -13  10    9.42    4.44
   3 -13  10   16.33    4.24
  -3  13 -10   12.65    4.10
  -3  13 -11    0.03    1.21
   3 -13  11    2.25    1.76
  -3  13 -11    1.23    1.16
  -3  13 -12    2.49    1.63
   3 -13  12   -1.75    1.72
  -3  13 -12    2.09    1.70
   3 -13  12    3.20    1.87
   3 -13  13   -0.03    0.39
   3 -13  13   -0.15    0.75
  -3  13 -13    0.61    0.65
  -3  13 -14    1.03    0.97
   3 -13  14    0.67    0.92
   3 -12  -5   11.59    9.08
   3 -12  -5   12.52    8.39
   3 -12  -4    0.36    1.06
   3 -12  -4    2.18    4.39
   3 -12  -4    1.83    2.57
   3 -12  -3   -0.22    2.28
   3 -12  -3   -0.88    4.87
   3 -12  -3    2.95    3.50
   3 -12  -3   -1.27    4.78
   3 -12  -2    6.38    5.25
   3 -12  -2    0.92    3.06
   3 -12  -2    7.16    7.36
   3 -12  -1    1.58    5.10
   3 -12  -1   10.40    5.46
   3 -12   0   19.08    7.61
   3 -12   1    0.79    0.66
   3 -12   2    9.81    5.43
  -3  12  -2   21.63    5.91
  -3  12  -3    4.20    2.78
   3 -12   3    8.20    6.15
  -3  12  -4   16.01    4.85
   3 -12   4    0.82    2.13
   3 -12   5    6.53    3.71
  -3  12  -5    5.15    2.73
  -3  12  -6    7.28    3.67
   3 -12   6    8.49    3.41
   3 -12   6    5.24    4.89
  -3  12  -6    6.86    3.25
  -3  12  -7    8.38    3.65
  -3  12  -7    7.02    3.32
   3 -12   7   12.38    4.34
   3 -12   7   10.49    6.31
  -3  12  -8    2.53    2.17
   3 -12   8    3.37    3.98
  -3  12  -8    2.55    1.70
   3 -12   8    4.23    2.61
  -3  12  -9    2.38    1.81
   3 -12   9    2.62    1.99
   3 -12   9    2.43    4.21
  -3  12  -9    2.49    2.04
  -3  12 -10    5.93    3.41
   3 -12  10    7.05    2.54
   3 -12  10   -1.29    2.71
  -3  12 -10    6.73    3.44
  -3  12 -11    0.38    1.16
   3 -12  11    0.13    1.13
  -3  12 -11   -0.90    2.00
  -3  12 -12    8.32    3.32
   3 -12  12    1.78    1.02
   3 -12  12    7.54    2.84
  -3  12 -12    8.75    3.45
  -3  12 -13   18.78    4.49
   3 -12  13   14.43    4.98
   3 -12  13   19.61    4.62
  -3  12 -13   19.45    4.34
   3 -12  14    2.16    1.45
  -3  12 -14    1.13    0.83
  -3  12 -15    4.54    1.85
   3 -12  15    3.36    1.42
  -3  12 -15    4.34    1.81
   3 -11  -9    5.85    7.37
   3 -11  -9    6.48    6.30
   3 -11  -8   22.20   11.52
   3 -11  -8   15.12   10.89
   3 -11  -7    6.55    5.44
   3 -11  -7    8.44    8.95
   3 -11  -6   27.74   13.85
   3 -11  -6   35.65   12.65
   3 -11  -5    2.27    2.86
   3 -11  -5    0.22    1.99
   3 -11  -5    1.73    3.50
   3 -11  -4    2.40    3.27
   3 -11  -4   -0.44    0.57
   3 -11  -4    4.74    3.98
   3 -11  -4    4.39    5.50
   3 -11  -3   11.94    8.51
   3 -11  -3    0.59    1.37
   3 -11  -3   16.51    9.63
   3 -11  -3   18.22    9.70
   3 -11  -2    4.61    5.28
   3 -11  -2    6.69    7.13
   3 -11  -2    0.58    1.42
   3 -11  -2    6.63    3.84
   3 -11  -2    6.97    6.15
   3 -11  -1   -0.13    1.89
   3 -11  -1    2.75    4.51
   3 -11  -1    0.16    2.31
   3 -11  -1    0.32    1.87
   3 -11   0    1.42    2.47
   3 -11   0   12.11    9.34
   3 -11   0    6.14    5.43
  -3  11   0    6.26    3.40
   3 -11   0    0.79    0.50
   3 -11   1    1.30    4.83
   3 -11   1    2.15    4.11
   3 -11   1   -0.22    0.89
  -3  11  -1    5.96    3.35
   3 -11   1    1.21    4.58
   3 -11   2   -0.84    2.68
  -3  11  -2   48.34    8.72
   3 -11   2   -0.71    2.09
   3 -11   2   58.07   19.01
   3 -11   2   47.53   16.51
   3 -11   3   15.64    9.35
  -3  11  -3   15.86    4.95
   3 -11   3   26.00    8.42
   3 -11   3    0.69    1.62
  -3  11  -3   18.10    5.43
  -3  11  -4  187.15   17.54
   3 -11   4  223.02   36.45
  -3  11  -4  205.29   18.46
  -3  11  -5   55.70    9.33
  -3  11  -5   48.89    8.83
   3 -11   6    3.33    8.23
  -3  11  -6    0.04    1.47
  -3  11  -7   10.05    4.60
  -3  11  -7   10.48    4.09
   3 -11   7   -0.17    2.46
   3 -11   8    2.05    5.18
  -3  11  -8   -0.54    0.96
  -3  11  -8    0.77    1.57
  -3  11  -9   -0.54    1.21
   3 -11   9    2.75    2.77
  -3  11  -9    0.20    0.45
  -3  11 -10    4.92    2.71
   3 -11  10   -2.95    4.01
  -3  11 -10    2.82    2.94
  -3  11 -11    1.20    1.42
  -3  11 -11    0.18    0.77
  -3  11 -12    5.28    2.92
   3 -11  12    2.43    3.77
  -3  11 -12    5.27    2.82
  -3  11 -13   26.39    5.88
  -3  11 -13   26.18    5.48
  -3  11 -13   26.52    6.48
  -3  11 -14    2.85    1.70
  -3  11 -14    2.57    1.71
   3 -11  15   21.04    4.61
  -3  11 -15   20.75    4.13
   3 -11  16    4.49    2.05
  -3  11 -16    2.99    1.19
   3 -11  17   18.09    3.60
  -3  11 -17   17.01    2.85
   3 -10 -11   19.05   11.39
   3 -10 -11   11.10    7.90
   3 -10 -11   23.26   12.45
   3 -10 -10    2.96    3.47
   3 -10 -10    3.83    4.98
   3 -10  -9   43.44   16.60
   3 -10  -9   46.46   14.38
   3 -10  -8   10.33    6.87
   3 -10  -8    9.80    9.23
   3 -10  -8    9.27    6.24
   3 -10  -7    1.39    2.03
   3 -10  -7    6.17    6.93
   3 -10  -7    1.22    2.73
   3 -10  -7   -1.01    2.19
   3 -10  -6    1.62    1.60
   3 -10  -6   -0.58    3.96
   3 -10  -6    2.16    4.65
   3 -10  -6    0.12    1.19
   3 -10  -5   -1.72    3.00
   3 -10  -5    2.25    4.24
   3 -10  -5    1.40    2.60
   3 -10  -5   -0.06    1.16
   3 -10  -4   23.54   11.20
   3 -10  -4    0.34    1.46
   3 -10  -4   30.39   12.48
   3 -10  -4   26.56   11.49
   3 -10  -3   37.18   14.19
   3 -10  -3   41.21   13.52
   3 -10  -3   34.44   14.27
   3 -10  -2    0.50    0.73
   3 -10  -2    9.58    7.49
   3 -10  -2    2.51    5.36
   3 -10  -2    8.87    7.99
   3 -10  -1    1.93    3.30
   3 -10  -1   22.29   11.48
   3 -10  -1   16.82   10.22
   3 -10  -1    0.29    2.70
   3 -10   0    0.22    2.84
   3 -10   0   19.38    6.76
   3 -10   0   24.17   11.11
   3 -10   0   19.51   11.21
   3 -10   1   15.29    8.74
   3 -10   1   16.96    9.73
   3 -10   1   -0.61    0.80
   3 -10   1    2.13    4.11
  -3  10  -1   13.64    5.00
   3 -10   2   13.96    8.66
   3 -10   2   22.21   11.25
   3 -10   2    6.03    4.93
   3 -10   2    1.21    2.27
  -3  10  -2   15.60    5.21
   3 -10   3    0.63    1.79
   3 -10   3   78.13   21.53
   3 -10   3    6.92    5.60
  -3  10  -3   56.58    9.52
   3 -10   3   60.74   19.06
   3 -10   4   67.47   19.81
   3 -10   4   -0.47    1.66
   3 -10   4   57.55   18.42
  -3  10  -4   56.21    9.54
  -3  10  -4   47.36    8.85
   3 -10   4   16.67    9.59
  -3  10  -5   15.34    5.57
   3 -10   5   12.69    8.28
   3 -10   5    0.03    1.70
   3 -10   5   18.02   11.04
   3 -10   5    9.99    9.82
  -3  10  -5   11.24    3.99
   3 -10   6    5.34    6.50
   3 -10   6    1.43    5.58
   3 -10   6    6.81    8.09
  -3  10  -6    2.77    2.08
  -3  10  -6    3.57    2.77
   3 -10   7   17.03    9.21
   3 -10   7    0.14    2.36
  -3  10  -7   14.63    4.87
  -3  10  -8    0.82    2.04
   3 -10   8    0.69    2.02
  -3  10  -8    0.74    1.35
  -3  10  -9    8.98    3.92
   3 -10   9   -0.24    2.14
  -3  10  -9    9.52    4.54
  -3  10  -9    9.55    3.97
  -3  10 -10    3.95    2.99
   3 -10  10    1.58    2.78
  -3  10 -10    2.94    1.06
  -3  10 -11    1.90    1.03
   3 -10  11   -1.65    3.33
  -3  10 -12   -1.08    0.69
  -3  10 -12   -0.31    1.04
   3 -10  12   -1.60    2.63
  -3  10 -13   12.04    4.22
   3 -10  13   -0.81    0.92
  -3  10 -13   11.49    4.18
  -3  10 -14    1.62    1.72
   3 -10  14    3.65    3.07
  -3  10 -14    0.24    1.04
   3 -10  15   -2.14    2.92
  -3  10 -15    1.46    1.37
   3 -10  16   -1.16    0.98
   3 -10  17   -0.07    0.45
  -3  10 -17    2.94    1.25
   3 -10  18   12.93    3.22
  -3  10 -18   12.90    2.64
  -3   9  22    8.01    2.37
  -3   9  21   -0.66    1.12
  -3   9  20    2.95    1.66
   3  -9 -13    5.06    6.66
   3  -9 -12    3.31    4.56
   3  -9 -12    4.37    5.81
   3  -9 -12   -0.62    4.25
   3  -9 -11  119.66   28.84
   3  -9 -11  109.64   23.33
   3  -9 -10    3.71    4.30
   3  -9 -10   33.91   18.28
   3  -9  -9   83.44   22.48
   3  -9  -9   79.54   19.56
   3  -9  -8    6.04    5.72
   3  -9  -8    2.37    2.52
   3  -9  -8    3.05    3.44
   3  -9  -8    5.02    5.63
   3  -9  -7    6.32    6.03
   3  -9  -7    4.94    3.25
   3  -9  -7    9.18    7.23
   3  -9  -7    7.03    5.07
   3  -9  -6    0.89    2.71
   3  -9  -6    2.20    3.13
   3  -9  -6    1.89    2.09
   3  -9  -5   -0.30    1.52
   3  -9  -5    2.66    3.84
   3  -9  -5    0.47    1.50
   3  -9  -5    1.31    2.74
   3  -9  -5    0.31    2.17
   3  -9  -4   55.65   16.23
   3  -9  -4   70.42   17.51
   3  -9  -4   61.97   18.50
   3  -9  -3    5.73    4.89
   3  -9  -3    0.85    0.91
   3  -9  -3    6.80    5.66
   3  -9  -3    4.70    4.55
   3  -9  -2    1.02    2.14
   3  -9  -2   42.80   14.83
   3  -9  -2   32.45   12.57
   3  -9  -1  150.78   28.66
   3  -9  -1  130.09   24.98
   3  -9   0   -0.13    2.39
   3  -9   0    0.23    1.51
   3  -9   0   -1.39    4.25
   3  -9   1   21.46   10.68
   3  -9   1   26.54   11.98
   3  -9   1   -0.56    1.09
   3  -9   2   82.57   21.21
  -3   9  -2   68.19   10.21
   3  -9   2   67.67   19.02
   3  -9   3    6.35    6.90
   3  -9   3    2.22    4.43
   3  -9   3    0.13    1.10
  -3   9  -3    2.88    2.17
   3  -9   4    5.04    6.39
   3  -9   4    3.94    3.34
   3  -9   4   -0.54    0.79
  -3   9  -4    4.91    2.94
   3  -9   5  165.59   30.67
  -3   9  -5  114.54   13.41
  -3   9  -5  119.64   13.99
   3  -9   5  137.40   26.40
   3  -9   6    7.09    7.55
   3  -9   6    6.80    6.51
  -3   9  -6    6.72    3.10
  -3   9  -6    5.30    2.44
   3  -9   6    6.88    4.24
   3  -9   7   21.81   10.61
   3  -9   7    1.00    2.71
   3  -9   7   23.76   11.32
  -3   9  -7   22.75    5.88
  -3   9  -7   16.84    5.24
   3  -9   8   28.73   12.24
  -3   9  -8   28.97    6.86
   3  -9   9    1.30    3.49
  -3   9  -9    0.62    1.14
  -3   9  -9    1.16    1.41
  -3   9 -10    1.27    1.47
  -3   9 -10   -0.17    1.59
  -3   9 -10    1.95    2.90
  -3   9 -10    0.15    1.27
  -3   9 -11    3.57    2.77
  -3   9 -11    2.51    2.84
  -3   9 -12    2.11    3.49
   3  -9  12    1.30    3.22
  -3   9 -12   -0.45    0.38
  -3   9 -13    8.75    3.76
  -3   9 -13    7.87    3.47
   3  -9  13    2.73    3.27
  -3   9 -14   -0.34    0.79
  -3   9 -14   -0.59    1.51
  -3   9 -15    4.96    2.48
   3  -9  15   -0.14    0.70
  -3   9 -15    5.68    2.52
  -3   9 -16    1.82    1.32
   3  -9  16    4.36    3.81
   3  -9  17    2.63    2.45
  -3   9 -17   21.13    4.20
  -3   9 -18   44.44    5.57
  -3   9 -19    1.28    1.17
  -3   8  23    0.03    0.23
  -3   8  22    4.22    1.70
  -3   8  21   -0.36    0.59
   3  -8 -14    5.21    4.35
   3  -8 -14    0.57    3.29
   3  -8 -13   -1.05    3.38
   3  -8 -13    4.32    4.92
   3  -8 -13    6.14    7.15
   3  -8 -12    9.52    5.91
   3  -8 -12    5.15    6.13
   3  -8 -11   11.59    5.25
   3  -8 -11   24.21   10.33
   3  -8 -11   23.07   11.62
   3  -8 -10   24.26    7.72
   3  -8 -10   21.37   10.73
   3  -8 -10   20.20    9.19
   3  -8  -9    0.05    1.29
   3  -8  -9   -0.49    2.66
   3  -8  -9   -0.54    2.75
   3  -8  -8    2.33    3.95
   3  -8  -8    0.50    2.44
   3  -8  -8    5.08    5.08
   3  -8  -8   -0.08    1.51
   3  -8  -7   -0.92    4.30
   3  -8  -7   -3.44    3.44
   3  -8  -7   -0.21    1.01
   3  -8  -7    1.32    4.07
   3  -8  -6    2.01    2.41
   3  -8  -6    2.13    1.61
   3  -8  -5    1.14    4.26
   3  -8  -5   -1.30    2.40
   3  -8  -4   17.62    9.21
   3  -8  -4   16.60    7.94
   3  -8  -4   12.96    6.93
   3  -8  -3    8.61    5.13
   3  -8  -3    6.18    4.59
   3  -8  -3    8.32    6.70
   3  -8  -2  114.26   21.64
   3  -8  -2  136.86   26.04
   3  -8  -1  278.16   37.38
   3  -8  -1  223.22   30.77
   3  -8   0  129.72   25.18
   3  -8   0  107.45   21.17
   3  -8   1   14.31    9.07
   3  -8   1    8.47    6.06
   3  -8   2   -0.12    2.28
   3  -8   2   -2.96    2.15
   3  -8   2   -0.52    0.91
   3  -8   3    3.44    4.33
   3  -8   3    3.44    3.13
   3  -8   3   -0.33    1.17
   3  -8   4   35.73   12.30
   3  -8   4   -1.64    2.20
   3  -8   4   38.44   14.21
  -3   8  -4   25.77    6.01
   3  -8   5    3.58    3.88
   3  -8   5    0.73    1.85
   3  -8   5    5.56    4.62
  -3   8  -5    4.37    2.53
  -3   8  -5    4.12    2.27
   3  -8   6    6.83    5.75
   3  -8   6   -0.04    0.47
  -3   8  -6    5.21    2.79
  -3   8  -6    6.25    3.22
   3  -8   6    8.28    6.72
   3  -8   7    1.04    1.04
   3  -8   7    0.06    1.21
  -3   8  -7   -0.36    1.42
   3  -8   7    0.56    1.84
  -3   8  -7    0.52    1.01
   3  -8   8    4.93    4.92
  -3   8  -8    2.01    1.65
   3  -8   8    0.43    1.52
  -3   8  -8    0.40    0.89
   3  -8   8    2.01    2.28
   3  -8   9    1.98    3.74
   3  -8   9   -0.44    0.41
  -3   8  -9    1.45    1.64
  -3   8  -9    1.45    1.63
   3  -8   9    3.07    3.85
   3  -8  10   11.27    8.07
  -3   8 -10    9.53    3.88
  -3   8 -10    9.72    4.27
   3  -8  10   15.16   11.42
  -3   8 -10    9.15    3.85
  -3   8 -11    2.98    2.05
  -3   8 -11    1.07    0.62
  -3   8 -11    1.42    1.62
  -3   8 -12    4.71    2.81
  -3   8 -12    0.56    2.48
  -3   8 -12    3.81    3.13
  -3   8 -13    2.91    1.92
  -3   8 -13    1.23    4.91
  -3   8 -13    0.59    1.06
  -3   8 -14    5.96    3.11
  -3   8 -14    8.72    3.77
  -3   8 -15   15.69    4.88
  -3   8 -15   22.36    6.15
  -3   8 -15   18.14    5.67
   3  -8  16   -0.17    1.83
  -3   8 -16    3.77    1.83
   3  -8  17    0.15    0.60
  -3   8 -18   28.11    5.14
  -3   8 -19    1.90    2.44
  -3   8 -20    3.21    1.65
  -3   7  24   10.93    2.59
  -3   7  23   -0.59    0.81
  -3   7  22    1.42    1.33
   3  -7 -15   30.38    6.16
   3  -7 -14    6.76    7.67
   3  -7 -14    6.51    2.58
   3  -7 -14    7.03    7.00
   3  -7 -13   44.26   18.12
   3  -7 -13   42.11   14.83
   3  -7 -13   45.48    7.37
   3  -7 -13   43.69   16.68
   3  -7 -12    3.46    5.10
   3  -7 -12    8.50    7.47
   3  -7 -12    3.81    1.94
   3  -7 -11    0.50    1.92
   3  -7 -11    0.28    1.24
   3  -7 -11    2.71    1.96
   3  -7 -10   23.58   11.36
   3  -7 -10   21.95    4.91
   3  -7 -10   14.39    5.23
   3  -7 -10   19.09    9.59
   3  -7  -9  118.25   10.99
   3  -7  -9  130.02   26.95
   3  -7  -9  123.71   22.72
   3  -7  -8    0.06    3.45
   3  -7  -8   -0.22    3.69
   3  -7  -7   46.11   15.37
   3  -7  -7   52.25   14.44
   3  -7  -6    7.89    7.49
   3  -7  -6   10.86    9.03
   3  -7  -5   17.64    7.89
   3  -7  -5   17.88    9.69
   3  -7  -4   38.02   11.46
   3  -7  -4   42.96   12.14
   3  -7  -4   42.96   13.88
   3  -7  -3   75.45   16.26
   3  -7  -3   86.68   21.09
   3  -7  -3   84.89   16.98
   3  -7  -2   39.08   12.12
   3  -7  -2   51.50   15.49
   3  -7  -1   16.38    8.02
   3  -7  -1   22.89   10.47
   3  -7   0   66.75   17.51
   3  -7   0   52.53   13.96
   3  -7   1  336.94   39.30
   3  -7   1  286.47   32.83
   3  -7   2   65.38   15.92
   3  -7   2   78.71   18.30
   3  -7   3  251.11   34.93
   3  -7   3  188.34   26.62
   3  -7   4  248.16   34.76
   3  -7   4  189.70   26.63
   3  -7   5  292.72   38.70
   3  -7   5  230.08   29.67
   3  -7   6    6.18    4.77
   3  -7   6    1.16    3.64
  -3   7  -6    4.72    3.06
  -3   7  -6    4.54    2.64
   3  -7   6    0.76    0.71
   3  -7   7   60.65   18.50
  -3   7  -7   52.15    8.96
  -3   7  -7   51.28    8.46
   3  -7   7   50.49   14.30
   3  -7   8    6.22    4.70
   3  -7   8   -1.97    2.13
  -3   7  -8    6.19    3.09
  -3   7  -8    8.79    3.80
   3  -7   8   10.10    7.17
   3  -7   9   46.15    6.42
   3  -7   9   30.15   11.56
  -3   7  -9   40.26    7.78
   3  -7   9   52.29   16.89
  -3   7  -9   36.46    7.81
   3  -7  10   58.63    7.21
  -3   7 -10   55.49    9.40
  -3   7 -10   61.10   10.36
  -3   7 -11   10.31    4.00
   3  -7  11   11.94    7.20
   3  -7  11   10.40    2.90
  -3   7 -11    2.57    2.80
  -3   7 -11    8.01    3.84
  -3   7 -12  132.37   14.79
  -3   7 -12  141.19   16.34
  -3   7 -13   45.57    8.69
  -3   7 -13   50.84    9.76
   3  -7  13   55.62    7.08
  -3   7 -14   11.48    4.55
  -3   7 -14   11.01    4.75
   3  -7  14   11.06    3.31
  -3   7 -14    0.62    2.00
  -3   7 -15   17.33    5.23
  -3   7 -15   19.33    4.85
  -3   7 -15   18.66    5.76
   3  -7  15   19.03    4.11
   3  -7  16    0.45    2.76
  -3   7 -16   -0.09    2.01
   3  -7  17   -1.43    1.58
  -3   7 -18   -2.08    1.46
  -3   7 -19   10.84    3.37
  -3   7 -20    0.88    1.02
  -3   7 -21    0.09    0.31
  -3   6  24   19.09    3.48
  -3   6  23    9.00    2.77
  -3   6  23   11.56    3.06
  -3   6  22   13.77    3.64
  -3   6  21    2.87    1.90
  -3   6  20    8.63    3.58
  -3   6  19    0.54    0.63
  -3   6  18    8.09    3.29
   3  -6 -17    4.76    2.51
  -3   6  17    0.70    1.11
  -3   6  16   -1.00    1.40
   3  -6 -16    1.13    1.21
   3  -6 -15    0.64    1.20
   3  -6 -15    0.86    1.27
   3  -6 -15   -2.62    4.03
   3  -6 -15    2.01    4.79
   3  -6 -14   -1.97    4.96
   3  -6 -14    0.22    0.99
   3  -6 -14    1.52    3.02
   3  -6 -14    6.32    2.29
   3  -6 -14   -1.37    4.21
   3  -6 -13    7.07    4.40
   3  -6 -13    0.23    0.93
   3  -6 -13    9.17    5.73
   3  -6 -13    7.23    2.94
   3  -6 -13    5.00    7.51
   3  -6 -12    5.51    6.22
   3  -6 -12    5.43    5.42
   3  -6 -12    3.79    1.84
   3  -6 -12    4.22    3.73
   3  -6 -12   -0.55    1.44
   3  -6 -11   27.81    9.48
   3  -6 -11   26.44   11.02
   3  -6 -11   25.88   11.69
   3  -6 -11   24.56    5.11
   3  -6 -10   58.18   12.89
   3  -6 -10   51.69   16.59
   3  -6 -10   44.38    6.67
   3  -6 -10   54.62   15.27
   3  -6  -9    0.53    2.97
   3  -6  -9    0.49    3.04
   3  -6  -9    2.47    2.91
   3  -6  -8   48.12   15.42
   3  -6  -8   48.23   10.12
   3  -6  -8   44.86   13.53
   3  -6  -7   90.28   17.91
   3  -6  -7   90.87   20.35
   3  -6  -6  119.22   23.15
   3  -6  -6  134.06   21.88
   3  -6  -5   66.62   16.27
   3  -6  -5   75.52   18.05
   3  -6  -4   52.03   13.06
   3  -6  -4   73.98   17.73
   3  -6  -4   59.86   13.78
   3  -6  -3    1.09    1.63
   3  -6  -3   -2.50    2.16
   3  -6  -3    1.59    2.41
   3  -6  -2   12.47    7.30
   3  -6  -2   18.21    9.15
   3  -6  -1   -0.69    1.29
   3  -6  -1    0.97    1.21
   3  -6   0    3.81    3.40
   3  -6   0    1.32    1.59
   3  -6   1    1.49    3.26
   3  -6   1    2.27    3.58
   3  -6   2    1.80    3.70
   3  -6   2   -2.95    4.46
   3  -6   3    6.03    3.88
   3  -6   3    3.76    3.58
   3  -6   4   11.31    6.07
   3  -6   4   12.94    7.54
   3  -6   5   20.90    8.31
   3  -6   5   31.21   11.81
   3  -6   6    2.64    0.78
   3  -6   7   55.03   13.77
   3  -6   8   20.59    8.97
   3  -6   8   22.81    5.90
  -3   6  -8   23.81    6.08
  -3   6  -8   21.63    5.36
   3  -6   9    7.30    2.29
   3  -6   9    7.96    5.53
  -3   6  -9    9.63    3.67
  -3   6  -9    7.57    3.39
   3  -6  10    0.80    1.76
   3  -6  10    2.57    2.04
  -3   6 -10    2.60    1.54
  -3   6 -10    2.47    1.88
  -3   6 -11   33.06    7.07
   3  -6  11   32.24    5.37
  -3   6 -11   36.91    7.62
  -3   6 -11   30.70    7.30
   3  -6  11   32.97   11.77
  -3   6 -12   76.75   10.84
   3  -6  12   82.99    8.91
   3  -6  12   82.59    8.69
  -3   6 -12  104.64   17.40
  -3   6 -12   74.91   11.68
  -3   6 -13    0.71    0.79
   3  -6  13    1.05    1.47
   3  -6  13    0.20    1.05
  -3   6 -13    1.69    1.65
  -3   6 -14   -0.26    0.43
   3  -6  14   -0.16    1.14
   3  -6  14   -0.77    1.42
  -3   6 -14    1.99    2.67
  -3   6 -14   -0.81    0.71
  -3   6 -15   23.50    5.90
  -3   6 -15   27.88    5.92
  -3   6 -15   23.86    6.60
   3  -6  15   28.31    5.00
  -3   6 -16   20.22    4.89
   3  -6  16   21.69    4.70
  -3   6 -17   -0.66    1.82
   3  -6  17    5.21    2.18
  -3   6 -18   31.24    5.83
   3  -6  18   32.32    5.31
  -3   6 -19    4.96    1.85
  -3   6 -20    4.35    1.89
  -3   6 -21   -0.48    0.99
  -3   6 -22    4.42    1.55
  -3   5  25   -0.72    0.85
  -3   5  24    3.16    1.31
  -3   5  24    7.44    2.37
  -3   5  23   41.48    6.12
  -3   5  23   30.01    4.30
  -3   5  23   37.07    5.66
  -3   5  22    0.22    0.33
  -3   5  22    1.42    1.72
  -3   5  21   16.38    3.96
  -3   5  21   20.61    4.81
  -3   5  20    2.15    1.51
  -3   5  20    0.80    0.69
  -3   5  19   19.32    4.64
  -3   5  19   24.14    5.78
   3  -5 -18   14.21    4.11
  -3   5  18   15.52    4.03
  -3   5  18   18.33    4.76
   3  -5 -17    5.16    3.18
   3  -5 -17    1.08    0.82
  -3   5  17    1.15    1.74
   3  -5 -16   20.74   11.24
   3  -5 -16    0.60    1.24
   3  -5 -16   20.97   10.41
   3  -5 -16   18.85    4.57
   3  -5 -15   64.04   20.06
   3  -5 -15   11.24    3.36
   3  -5 -15   62.10    8.77
   3  -5 -15   61.91   18.45
   3  -5 -15   65.12   19.57
   3  -5 -14   20.20   12.22
   3  -5 -14   -0.28    0.77
   3  -5 -14   16.18    4.19
   3  -5 -14   17.24   10.42
   3  -5 -13   24.74   11.55
   3  -5 -13   23.46   10.64
   3  -5 -13   27.15    5.33
   3  -5 -13   -0.30    1.40
   3  -5 -13   26.23   10.35
   3  -5 -12   37.11   12.71
   3  -5 -12   37.62   11.56
   3  -5 -12    0.89    0.64
   3  -5 -12   34.43   14.88
   3  -5 -11   76.19    8.62
   3  -5 -11   75.27   15.50
   3  -5 -11   78.53   20.08
   3  -5 -11   71.42   18.01
   3  -5 -10    9.35    6.21
   3  -5 -10   12.51    5.79
   3  -5 -10   10.15    7.20
   3  -5  -9   82.96   14.35
   3  -5  -9   86.36   19.42
   3  -5  -9   88.00   18.68
   3  -5  -8    1.66    2.45
   3  -5  -8   -3.91    3.97
   3  -5  -8   -0.16    1.64
   3  -5  -7   77.61   12.14
   3  -5  -7   92.40   19.48
   3  -5  -6    6.23    5.67
   3  -5  -6    6.68    3.16
   3  -5  -6    3.62    3.91
   3  -5  -5    8.07    3.16
   3  -5  -5    8.47    4.56
   3  -5  -5    6.80    5.69
   3  -5  -4    1.16    1.91
   3  -5  -4    2.98    2.71
   3  -5  -3   73.80   15.28
   3  -5  -3   94.03   18.91
   3  -5  -3  104.39   16.56
   3  -5  -2    5.85    4.02
   3  -5  -2    8.46    6.75
   3  -5  -1    0.56    0.90
   3  -5  -1    2.44    4.40
   3  -5   0   16.07    7.58
   3  -5   0   19.79    8.98
   3  -5   1   20.28    9.40
   3  -5   1   13.74    6.37
   3  -5   2   11.75    5.92
   3  -5   2   14.37    7.70
   3  -5   3   88.30   18.84
   3  -5   3   65.19   14.10
   3  -5   4    1.55    1.74
   3  -5   5  141.59   20.28
   3  -5   6   25.09    8.54
   3  -5   7   23.77    8.53
   3  -5   8   14.93    7.34
   3  -5   9   65.82   15.28
  -3   5  -9   69.60    9.62
  -3   5  -9   70.06   10.27
   3  -5  10   23.16    8.97
   3  -5  10   22.52    4.23
  -3   5 -10   24.38    6.16
  -3   5 -10   21.23    5.94
  -3   5 -11  107.41   12.38
   3  -5  11  117.79   10.30
  -3   5 -11  110.41   13.72
   3  -5  11  112.76    9.93
  -3   5 -11  116.47   13.54
   3  -5  11  122.15   21.03
  -3   5 -12  163.28   15.41
   3  -5  12  178.86   12.96
  -3   5 -12  173.81   17.09
   3  -5  12  170.01   12.77
  -3   5 -13    8.77    3.66
   3  -5  13   10.05    3.20
   3  -5  13    8.37    3.08
  -3   5 -13    6.96    3.49
  -3   5 -13    0.64    1.54
  -3   5 -14   48.02    8.85
   3  -5  14   48.11    7.20
  -3   5 -14   45.00    8.99
   3  -5  14   50.28    7.14
  -3   5 -15    2.30    1.97
   3  -5  15    4.38    2.14
  -3   5 -15    4.30    2.82
  -3   5 -15    1.88    2.27
   3  -5  15    4.07    2.30
   3  -5  16   17.19    4.13
   3  -5  16   15.64    4.06
   3  -5  16   17.35    4.32
   3  -5  17   10.94    3.19
   3  -5  17   10.62    2.89
   3  -5  18   97.72    9.05
  -3   5 -18   92.50   10.41
   3  -5  18  102.19    9.82
  -3   5 -19   -2.20    2.57
  -3   5 -19    4.54    2.00
   3  -5  19    6.51    3.15
  -3   5 -20    1.63    1.32
  -3   5 -21   -0.63    0.86
  -3   5 -22   -0.51    0.85
  -3   5 -23    5.63    1.56
  -3   4  25    3.73    1.50
  -3   4  24    6.32    2.17
  -3   4  24    5.46    1.99
  -3   4  23    2.02    1.34
  -3   4  23    3.06    1.62
  -3   4  23    3.65    1.77
  -3   4  22    1.25    1.06
  -3   4  22    4.20    3.75
  -3   4  21    0.01    0.95
  -3   4  21    0.55    0.27
  -3   4  20    0.91    0.51
  -3   4  20    1.26    1.71
  -3   4  19    2.92    2.15
  -3   4  19    3.41    1.93
   3  -4 -18   29.91    6.70
  -3   4  18   17.77    4.54
  -3   4  17   10.56    3.63
   3  -4 -17    9.32    3.36
   3  -4 -16    0.93    3.52
   3  -4 -16    2.15    3.93
   3  -4 -16    0.47    1.54
   3  -4 -15   28.92    5.12
   3  -4 -15   10.96    3.73
   3  -4 -15   14.61    8.27
  -3   4  15   10.02    3.62
   3  -4 -15   10.66    8.91
   3  -4 -14   -0.12    0.48
   3  -4 -14    2.92    1.68
   3  -4 -14   -0.28    2.85
  -3   4  14    1.28    1.67
   3  -4 -14    1.38    2.21
   3  -4 -14   -2.53    3.99
   3  -4 -13    1.03    0.71
   3  -4 -13    2.50    1.35
   3  -4 -13    2.66    7.94
   3  -4 -13    1.46    1.77
   3  -4 -13   -0.20    2.02
   3  -4 -12    7.38    7.12
   3  -4 -12    6.14    5.08
   3  -4 -12    3.99    1.89
   3  -4 -12    5.93    4.48
   3  -4 -12    5.43    2.44
   3  -4 -11   29.43    9.78
   3  -4 -11   33.30   12.19
   3  -4 -11   31.56   11.32
   3  -4 -10    2.45    5.28
   3  -4 -10    5.26    3.74
   3  -4 -10    8.14    6.30
   3  -4  -9    0.53    1.36
   3  -4  -9    0.02    1.18
   3  -4  -9    1.82    3.19
   3  -4  -8   33.57    8.70
   3  -4  -8   30.17   10.79
   3  -4  -8   37.02   11.62
   3  -4  -7   -0.45    0.64
   3  -4  -7    0.54    1.11
   3  -4  -6    3.44    2.24
   3  -4  -6    5.86    3.12
   3  -4  -5    1.84    1.92
   3  -4  -5    2.53    2.75
   3  -4  -5    1.90    2.34
   3  -4  -4   12.97    6.60
   3  -4  -4   16.58    4.50
   3  -4  -4   13.74    6.46
   3  -4  -3    1.57    1.59
   3  -4  -3    2.19    1.26
   3  -4  -3    1.37    1.31
   3  -4  -2   29.52    8.12
   3  -4  -2   30.31   10.12
   3  -4  -2   22.51    8.53
   3  -4  -1   -1.94    2.86
   3  -4  -1    0.20    0.76
   3  -4   0   13.90    6.50
   3  -4   0   15.34    6.43
   3  -4   1  100.56   18.55
   3  -4   1   77.14   13.94
   3  -4   2   29.92   10.88
   3  -4   2   29.93    8.68
   3  -4   3    8.78    4.87
   3  -4   4    7.94    4.58
   3  -4   5    2.09    2.35
   3  -4   6    2.67    2.64
   3  -4   7    8.60    5.01
   3  -4   8   10.08    5.28
   3  -4   9   30.34    9.58
   3  -4  10  144.02   21.02
   3  -4  10  137.86    9.87
  -3   4 -10  144.25   13.98
   3  -4  10  138.74    9.97
  -3   4 -10  146.04   15.18
  -3   4 -11  100.54   11.41
   3  -4  11  101.93    9.46
  -3   4 -11  103.77   12.22
  -3   4 -11  102.57   12.68
   3  -4  11   90.97    8.55
  -3   4 -12    0.17    0.43
  -3   4 -12   -0.09    0.48
   3  -4  12   -1.68    2.59
   3  -4  12   -0.11    0.78
  -3   4 -13   33.33    6.90
   3  -4  13   33.98    5.72
  -3   4 -13   32.76    7.44
   3  -4  13   31.61    5.69
  -3   4 -14   14.54    4.64
  -3   4 -14   13.03    4.89
   3  -4  14   12.56    3.44
   3  -4  14   12.57    4.08
  -3   4 -15    8.82    3.44
   3  -4  15   13.82    3.66
  -3   4 -15    9.92    4.03
   3  -4  15   10.96    3.87
  -3   4 -15   -0.78    2.27
   3  -4  16    1.44    1.48
  -3   4 -16    0.45    2.91
   3  -4  16    0.28    0.65
   3  -4  17    0.91    0.88
   3  -4  17    0.35    0.53
  -3   4 -17   -0.09    1.76
   3  -4  18   20.97    4.45
  -3   4 -18   20.14    4.75
   3  -4  18   25.61    5.03
   3  -4  19   12.95    3.51
   3  -4  19   13.91    3.21
  -3   4 -19   12.82    3.99
   3  -4  20   18.33    3.88
  -3   4 -20   20.81    4.69
   3  -4  20   20.95    4.26
   3  -4  21    5.39    1.79
  -3   4 -21    5.33    2.12
   3  -4  21    6.34    2.30
  -3   4 -22    0.92    1.61
  -3   4 -23   13.79    2.72
  -3   3  25    6.09    1.92
  -3   3  24    0.14    0.41
  -3   3  24    0.21    0.20
  -3   3  23    0.39    0.97
  -3   3  23    0.16    1.00
  -3   3  23    1.11    0.70
   3  -3 -22    2.14    1.45
  -3   3  22   -0.06    0.64
  -3   3  22    1.02    1.37
  -3   3  21   14.25    4.03
  -3   3  21   15.42    4.56
  -3   3  20   19.02    4.48
  -3   3  20   23.62    5.65
   3  -3 -19    3.89    2.29
  -3   3  19   19.89    4.73
   3  -3 -18   11.87    3.76
  -3   3  18   45.70    7.17
   3  -3 -17   38.67    6.79
  -3   3  17   39.19    6.61
   3  -3 -16   49.37    7.67
   3  -3 -16   51.77   15.58
  -3   3  16   49.91    7.30
   3  -3 -16   50.17   16.54
   3  -3 -15   28.83   12.20
   3  -3 -15   -0.14    0.65
   3  -3 -15   30.01   11.33
  -3   3  15   25.91    5.31
   3  -3 -14    0.43    1.90
   3  -3 -14   -0.53    2.98
   3  -3 -14    0.99    3.55
  -3   3  14    0.41    0.19
   3  -3 -14    0.39    1.60
   3  -3 -13    2.04    1.89
  -3   3  13    5.69    2.11
   3  -3 -13    7.67    5.17
   3  -3 -13    7.04    4.86
   3  -3 -12   61.30   14.64
   3  -3 -12   56.64   16.06
   3  -3 -12   49.35   14.15
   3  -3 -11   65.31   14.22
   3  -3 -11   80.35   18.73
   3  -3 -11   71.33   16.61
   3  -3 -10   76.19   14.92
   3  -3 -10   80.24   18.27
   3  -3 -10   74.45   17.17
   3  -3  -9   25.91    8.33
   3  -3  -9   33.78   11.08
   3  -3  -9   27.52   10.85
   3  -3  -8  129.23   21.76
   3  -3  -8  107.22   16.11
   3  -3  -8  114.77   19.23
   3  -3  -7   26.06    9.74
   3  -3  -7   24.18    7.15
   3  -3  -6  244.21   20.85
   3  -3  -6  268.46   29.75
   3  -3  -5   83.28   16.45
   3  -3  -5   79.84   11.03
   3  -3  -4    2.52    2.88
   3  -3  -4    3.83    2.19
   3  -3  -4    3.95    3.39
   3  -3  -3   70.70   14.74
   3  -3  -3   59.70    8.10
   3  -3  -3   71.08   11.93
   3  -3  -2    6.72    5.95
   3  -3  -2    4.57    2.16
   3  -3  -2    4.91    3.77
   3  -3  -1  857.15   42.06
   3  -3  -1  827.58   24.02
   3  -3  -1  832.20   39.87
   3  -3   0   83.09   13.36
   3  -3   0   85.15    6.31
   3  -3   0   98.25   17.03
   3  -3   1  127.37   19.29
   3  -3   1  108.66   15.22
   3  -3   2    0.03    2.52
  -3   3  -3  119.79   11.82
   3  -3   3  124.03   16.27
  -3   3  -4  639.86   29.55
   3  -3   4  675.76   38.08
   3  -3   5   -0.51    1.65
  -3   3  -5   -0.19    0.93
   3  -3   6   19.25    6.34
  -3   3  -6   19.14    5.79
   3  -3   7    9.54    4.19
  -3   3  -7   11.22    4.71
   3  -3   8   17.13    6.30
  -3   3  -8   21.16    6.88
   3  -3   9    4.98    3.19
  -3   3  -9    5.54    3.20
   3  -3  10  111.73   16.68
  -3   3 -10  121.76   18.60
   3  -3  11   66.00    7.55
  -3   3 -11   71.56   15.07
  -3   3 -11   65.43    9.64
   3  -3  11   65.00    6.67
   3  -3  11   66.50    7.02
  -3   3 -12    1.56    1.11
  -3   3 -12    0.91    1.68
   3  -3  12    2.24    0.81
   3  -3  12    1.12    1.31
  -3   3 -12    2.21    2.04
   3  -3  12    0.91    2.38
   3  -3  12    1.15    0.61
  -3   3 -12   -1.57    2.07
  -3   3 -13   27.75    6.13
   3  -3  13   29.14    5.45
  -3   3 -13   28.48   10.21
   3  -3  13   28.49    4.85
  -3   3 -13   28.91    6.71
   3  -3  13   26.97    5.28
  -3   3 -13   27.38    8.66
  -3   3 -14    7.35    3.13
  -3   3 -14   11.75    6.28
   3  -3  14   11.28    5.17
  -3   3 -14   16.44    6.03
   3  -3  14    8.11    3.25
  -3   3 -15   52.63    8.56
   3  -3  15   54.13    7.75
  -3   3 -15   50.78    9.29
   3  -3  15   43.97    6.65
  -3   3 -16    0.59    1.16
   3  -3  16    3.43    2.63
   3  -3  17    1.83    1.71
  -3   3 -17    0.77    1.65
   3  -3  17    0.37    2.37
   3  -3  18    1.60    1.49
  -3   3 -18   -0.21    2.06
  -3   3 -18    2.01    1.18
   3  -3  18    4.13    2.26
   3  -3  19   26.06    5.07
   3  -3  19   25.14    5.13
  -3   3 -19   21.30    5.14
   3  -3  20   26.69    4.96
  -3   3 -20   26.95    5.46
   3  -3  20   29.57    5.28
   3  -3  21    1.07    1.14
  -3   3 -21   -0.63    0.92
  -3   3 -21    0.73    0.84
   3  -3  22   -0.05    0.46
  -3   3 -22   -0.42    0.85
   3  -3  23   57.13    5.48
  -3   3 -23   57.49    6.17
  -3   3 -24    6.08    1.76
  -3   2  25    3.43    1.48
  -3   2  25    4.53    1.66
  -3   2  24    1.22    1.11
  -3   2  24   -0.57    0.64
  -3   2  23    5.50    2.12
   3  -2 -23    4.30    2.01
  -3   2  23    2.54    1.19
  -3   2  23    5.61    2.49
   3  -2 -22    1.64    0.96
  -3   2  22   -0.25    0.66
  -3   2  22   -0.69    1.09
  -3   2  22   -0.45    0.57
  -3   2  21    0.31    1.66
  -3   2  21    0.57    0.77
   3  -2 -21    1.81    1.66
   3  -2 -20    1.11    1.27
  -3   2  20    2.03    1.67
  -3   2  20    2.62    2.18
  -3   2  19    5.49    2.75
   3  -2 -19    1.94    1.21
   3  -2 -18    0.57    0.69
  -3   2  18   15.47    4.29
  -3   2  17   -0.10    0.99
   3  -2 -17    2.88    2.31
   3  -2 -16   -0.63    2.60
  -3   2  16    0.04    0.43
   3  -2 -16    2.51    4.48
  -3   2  16    0.91    1.30
   3  -2 -15    0.64    1.06
   3  -2 -15    5.80    3.87
  -3   2  15    2.07    1.54
   3  -2 -15    2.87    3.31
  -3   2  15    3.53    2.51
   3  -2 -14    1.37    2.37
  -3   2  14    7.52    2.61
   3  -2 -14    5.86    4.83
  -3   2  14    5.08    2.58
   3  -2 -14    5.28    5.16
   3  -2 -13    5.54    4.45
   3  -2 -13    5.61    3.98
   3  -2 -13   -0.02    1.13
  -3   2  13    2.80    1.67
   3  -2 -13    3.90    4.59
   3  -2 -12    6.86    5.54
   3  -2 -12    2.15    2.98
   3  -2 -12    4.83    3.07
   3  -2 -12   12.93    3.58
   3  -2 -11   23.98    9.55
   3  -2 -11   23.94    9.41
   3  -2 -11   25.49    8.76
   3  -2 -10   20.15    7.95
   3  -2 -10   18.20    8.67
   3  -2 -10   19.13    8.63
   3  -2  -9   10.71    4.89
   3  -2  -9   12.35    7.29
   3  -2  -9   14.51    6.61
   3  -2  -8    2.46    4.03
   3  -2  -8    0.42    1.48
   3  -2  -8    2.04    2.91
   3  -2  -7   -0.68    1.89
   3  -2  -7    0.75    3.47
   3  -2  -6    9.68    4.40
   3  -2  -6   11.86    6.36
   3  -2  -5   34.22    8.04
   3  -2  -5   36.75   10.12
   3  -2  -4  136.03   18.31
   3  -2  -4  124.53   13.44
   3  -2  -3   62.10    8.72
   3  -2  -3   62.76   13.51
   3  -2  -3   48.14   10.82
   3  -2  -2   12.80    4.93
   3  -2  -2   10.07    5.05
   3  -2  -1   11.81    4.22
   3  -2  -1   12.70    5.82
  -3   2   1   10.08    2.37
   3  -2   0    3.77    2.89
   3  -2   0    2.51    2.29
   3  -2   1    5.78    3.41
   3  -2   1    6.59    4.54
   3  -2   2   -0.28    1.03
   3  -2   3    7.02    3.54
  -3   2  -3    5.31    2.86
  -3   2  -4   40.60    8.02
   3  -2   4   45.71    9.27
  -3   2  -5   58.18    9.90
   3  -2   5   56.59    9.94
   3  -2   6   35.67    7.86
  -3   2  -6   33.29    8.06
  -3   2  -6   35.42    6.32
   3  -2   7    9.45    3.77
  -3   2  -7   10.46    4.54
  -3   2  -7    9.94    3.47
   3  -2   8   17.45    5.82
  -3   2  -8   16.55    5.99
   3  -2   9    4.81    3.27
  -3   2  -9    4.11    2.59
  -3   2 -10    2.95    3.03
  -3   2 -11    6.13    3.82
   3  -2  12   39.18    5.36
  -3   2 -12   41.63   12.31
   3  -2  12   39.86    5.52
   3  -2  13    1.11    1.86
   3  -2  13    0.31    0.88
  -3   2 -13    1.03    3.05
  -3   2 -13    0.97    1.53
   3  -2  13    0.87    0.84
   3  -2  14    0.59    0.59
   3  -2  14    1.86    1.43
  -3   2 -14    1.11    1.46
   3  -2  14   -0.82    2.32
  -3   2 -14    1.02    1.73
   3  -2  15    3.43    2.61
   3  -2  15    4.53    2.35
  -3   2 -15    5.47    5.42
  -3   2 -15    3.61    2.34
   3  -2  16    0.76    2.80
  -3   2 -16    8.42    6.13
   3  -2  16    7.02    2.91
  -3   2 -16    3.61    3.07
   3  -2  17    3.41    2.10
  -3   2 -17    1.78    1.90
  -3   2 -17    1.43    1.21
   3  -2  17    4.00    3.54
   3  -2  18   34.28    5.96
  -3   2 -18   28.84    6.20
   3  -2  18   34.42    6.67
   3  -2  19   49.85    7.44
  -3   2 -19   41.87    7.23
   3  -2  19   49.06    7.74
   3  -2  20   -0.24    0.51
  -3   2 -20   -0.35    2.18
  -3   2 -20   -0.66    1.74
   3  -2  20    0.15    1.34
   3  -2  21   30.28    5.17
  -3   2 -21   28.07    5.48
   3  -2  21   33.36    5.65
   3  -2  22    7.68    3.03
  -3   2 -22    4.58    2.22
   3  -2  22    5.18    2.14
   3  -2  23   52.34    5.78
   3  -2  23   52.84    6.11
  -3   2 -23   48.71    6.02
  -3   2 -24    0.30    0.19
   3  -2  24    0.52    0.35
  -3   1  25    1.99    1.22
  -3   1  24   34.24    4.82
  -3   1  24   31.65    5.49
   3  -1 -23    5.98    2.43
  -3   1  23    8.96    2.73
  -3   1  23   10.03    2.88
  -3   1  23    8.33    3.10
  -3   1  22    4.52    2.36
  -3   1  22    2.40    1.16
   3  -1 -22    0.38    0.50
  -3   1  22    3.03    2.22
  -3   1  21   -0.02    0.31
  -3   1  21   -0.16    0.82
   3  -1 -20    1.96    1.19
  -3   1  20    1.99    1.64
  -3   1  20    2.25    2.11
   3  -1 -19    2.45    1.87
  -3   1  19    3.39    2.25
   3  -1 -18    0.97    0.45
  -3   1  18    3.80    2.16
  -3   1  17   20.80    4.93
   3  -1 -17   -0.04    0.35
   3  -1 -16   45.88   14.86
  -3   1  16   38.89    6.20
  -3   1  16   38.99    6.66
   3  -1 -16   32.75    6.57
   3  -1 -15   20.28    9.61
  -3   1  15   20.63    4.67
  -3   1  15   19.40    4.22
   3  -1 -15   17.16    4.52
   3  -1 -15   18.18    9.24
  -3   1  14   12.76    3.33
   3  -1 -14   13.00    8.16
   3  -1 -14   11.61    3.78
  -3   1  14   13.48    3.88
   3  -1 -14   16.07    8.44
   3  -1 -13   -1.49    3.31
  -3   1  13    1.54    1.61
  -3   1  13    0.92    1.10
   3  -1 -13    0.67    1.12
   3  -1 -13   -0.29    2.46
   3  -1 -12   59.51   15.28
   3  -1 -12   54.95   13.86
   3  -1 -11   10.10    5.45
   3  -1 -11   12.18    6.87
   3  -1 -11    7.15    4.45
   3  -1 -10  122.73   18.91
   3  -1 -10  117.65   20.54
   3  -1 -10  112.69   19.60
   3  -1  -9   13.70    6.96
   3  -1  -9   14.16    6.62
   3  -1  -9   13.66    5.65
   3  -1  -8   29.61    9.54
   3  -1  -8   24.97    8.33
   3  -1  -8   28.05    9.95
   3  -1  -7   28.42    8.64
   3  -1  -7   26.96    8.84
   3  -1  -7   33.39    9.60
   3  -1  -6   28.50    8.45
   3  -1  -6   34.61    9.87
  -3   1   6   25.23    5.47
   3  -1  -5   -0.15    1.73
  -3   1   5   -0.78    1.61
   3  -1  -5    2.02    2.53
   3  -1  -4  309.23   25.84
   3  -1  -3    1.86    2.54
   3  -1  -2   32.02    7.01
   3  -1  -2   32.46    8.53
   3  -1  -1   45.61   10.26
   3  -1  -1   36.04    6.85
  -3   1   1   32.53    4.43
  -3   1   0    0.56    0.99
   3  -1   0    0.09    0.97
   3  -1   0   -0.90    1.41
   3  -1   1  104.56   12.92
   3  -1   2   10.72    4.27
   3  -1   3    1.99    1.95
  -3   1  -3    2.52    2.13
  -3   1  -4  135.93   14.93
   3  -1   4  131.86   13.88
  -3   1  -5  564.56   31.79
  -3   1  -5  506.57   25.38
   3  -1   5  538.60   27.67
  -3   1  -6  155.38   17.55
  -3   1  -6  148.02   14.05
   3  -1   6  149.23   14.96
  -3   1  -7   39.65    7.90
   3  -1   7   44.00    8.15
  -3   1  -7   44.07    9.50
   3  -1   8    1.34    0.24
  -3   1  -8    3.57    3.57
  -3   1  -8    0.61    1.63
   3  -1   9   35.83    7.83
  -3   1  -9   33.85    7.84
  -3   1  -9   37.52    9.79
  -3   1 -10    2.29    1.87
  -3   1 -10    3.85    2.04
  -3   1 -11   55.30   13.28
  -3   1 -11   56.02   11.21
  -3   1 -12   24.05    9.59
  -3   1 -12   20.54    8.52
   3  -1  12   20.93    3.66
   3  -1  13  335.61   16.50
  -3   1 -13  346.51   36.99
   3  -1  13  340.20   16.61
   3  -1  14   54.13    7.59
  -3   1 -14    1.53    3.08
  -3   1 -14   53.08   15.35
   3  -1  14   51.78    6.65
  -3   1 -14   55.61    8.95
  -3   1 -14    0.00    1.40
   3  -1  14   49.56    6.54
   3  -1  15   12.59    3.85
  -3   1 -15    0.83    1.22
   3  -1  15   14.86    3.61
  -3   1 -15   15.05    8.73
   3  -1  16    7.54    3.13
  -3   1 -16    3.85    4.26
  -3   1 -16    3.29    3.63
   3  -1  16   10.07    3.04
   3  -1  16    1.85    1.18
   3  -1  17    3.04    6.43
  -3   1 -17   13.74    3.89
  -3   1 -17    0.14    1.26
   3  -1  17   15.15    4.01
   3  -1  18   18.89    4.69
  -3   1 -18   15.49    4.50
   3  -1  18   19.04    4.71
   3  -1  19   11.74    3.51
  -3   1 -19    9.34    3.48
   3  -1  19    8.75    3.78
   3  -1  20    3.36    1.70
  -3   1 -20    1.11    2.61
   3  -1  20    2.10    1.61
  -3   1 -20    3.33    1.98
   3  -1  21   59.97    7.73
  -3   1 -21   56.29    7.84
   3  -1  21   62.91    8.12
   3  -1  22    6.81    2.49
  -3   1 -22    5.91    2.26
   3  -1  22    7.28    2.23
   3  -1  23   35.75    5.15
  -3   1 -23   35.95    5.31
   3  -1  23   41.58    5.57
   3  -1  24    3.78    1.49
  -3   1 -24    3.69    1.43
   3  -1  24    4.34    1.69
   3  -1  25    2.05    0.89
  -3   0  24    4.60    1.49
   3   0 -24   -0.85    0.31
  -3   0  24    5.28    2.22
  -3   0  23   21.80    4.17
   3   0 -23    7.57    2.33
  -3   0  23   16.61    3.87
  -3   0  23   18.65    4.45
  -3   0  22    1.68    1.46
  -3   0  22    0.06    0.53
  -3   0  22    0.34    0.82
   3   0 -21    1.80    1.63
  -3   0  21    4.70    2.21
  -3   0  21    5.59    2.56
  -3   0  21    3.26    2.06
  -3   0  20    1.24    0.86
  -3   0  20    1.77    2.70
  -3   0  19    1.90    1.74
  -3   0  19    1.61    0.42
   3   0 -18    0.95    1.20
  -3   0  18    0.99    1.15
   3   0 -17   15.32    6.24
  -3   0  17   -0.50    1.81
   3   0 -16    5.44    4.11
  -3   0  16    1.89    1.63
  -3   0  16    3.77    2.49
   3   0 -16    0.51    0.83
   3   0 -15   41.97   15.38
  -3   0  15   32.98    6.69
   3   0 -15   28.82    6.06
  -3   0  15   31.06    5.67
   3   0 -14    6.20    5.19
   3   0 -14    4.82    5.54
  -3   0  14    4.45    2.16
  -3   0  14    5.18    1.90
   3   0 -14    4.55    2.18
   3   0 -13    8.03    5.71
  -3   0  13    6.88    2.37
  -3   0  13    7.62    2.68
   3   0 -13    7.74    2.90
   3   0 -13    7.70    5.29
   3   0 -12    6.23    4.27
   3   0 -11   11.20    5.81
   3   0 -11    8.42    5.62
   3   0 -11   12.27    6.77
   3   0 -10    3.87    3.84
   3   0 -10   -0.24    2.44
   3   0 -10   -1.17    3.09
   3   0  -9    9.04    5.36
   3   0  -9    8.47    5.09
   3   0  -9    8.36    4.98
   3   0  -8    1.23    2.97
   3   0  -8   -0.95    1.99
   3   0  -8    0.78    2.15
   3   0  -7    2.94    2.95
   3   0  -7    2.85    2.93
   3   0  -7    5.95    3.79
   3   0  -6    6.30    2.93
   3   0  -6    7.53    4.08
  -3   0   6    8.22    2.99
   3   0  -5   26.65    8.08
  -3   0   5   32.32    6.38
   3   0  -4   42.55    9.50
  -3   0   4   43.40    8.19
   3   0  -3  101.08   14.13
   3   0  -2    5.47    2.65
  -3   0   2    5.20    1.90
   3   0  -1  150.29   16.58
  -3   0   1  142.78   10.24
   3   0   0   66.93   11.27
  -3   0   0   60.78    7.29
   3   0   0   59.11    7.86
   3   0   1   52.20    6.80
  -3   0  -1   50.57    7.58
   3   0   2   69.46    7.50
  -3   0  -2   68.15    9.68
   3   0   3   69.71    9.18
  -3   0  -3   86.71   12.36
   3   0   4   32.24    6.42
  -3   0  -4   42.41    8.77
   3   0   5    8.19    3.03
  -3   0  -5    9.57    4.30
  -3   0  -5    8.78    3.46
  -3   0  -6   16.80    5.47
  -3   0  -6   13.99    4.50
   3   0   6   15.94    4.49
  -3   0  -7    0.93    0.70
   3   0   7   -0.28    1.66
  -3   0  -7    2.75    2.97
   3   0   8   -0.34    0.35
  -3   0  -8    0.75    5.05
  -3   0  -8   -0.44    1.86
  -3   0  -9    2.58    1.18
  -3   0  -9    1.43    2.36
  -3   0 -10    2.28    2.83
  -3   0 -10    1.30    2.32
  -3   0 -11    8.30    4.28
  -3   0 -11    8.10    5.01
  -3   0 -12   62.16   14.95
  -3   0 -12   54.49   11.99
   3   0  13  252.43   13.90
  -3   0 -13  261.91   32.54
   3   0  13  251.30   13.84
  -3   0 -13  266.46   28.27
  -3   0 -14    0.72    1.17
   3   0  14   -0.17    0.70
  -3   0 -14    2.87    4.64
   3   0  14    1.38    1.39
  -3   0 -14    1.28    3.29
   3   0  15    1.22    1.15
  -3   0 -15    0.77    2.63
   3   0  15   -0.07    1.26
   3   0  16   71.44    8.70
   3   0  16   69.78    7.77
  -3   0 -16   62.02   17.53
  -3   0 -16   61.05    8.75
  -3   0 -17    3.32    4.79
  -3   0 -17    1.36    2.49
   3   0  17    3.42    2.51
   3   0  17    2.74    1.62
  -3   0 -17    3.96    2.29
  -3   0 -17    7.97    3.39
   3   0  18    0.16    0.99
  -3   0 -18    2.09    1.83
  -3   0 -18   -1.50    1.77
   3   0  19   10.38    3.28
  -3   0 -19   12.16    4.12
   3   0  19    9.94    4.43
  -3   0 -20   -0.13    2.44
   3   0  20   13.69    4.02
  -3   0 -20   12.52    3.76
   3   0  20   17.38    5.56
   3   0  21   14.95    3.98
  -3   0 -21    1.91    2.26
  -3   0 -21   11.16    3.71
   3   0  21   15.43    4.49
   3   0  22    3.31    1.71
  -3   0 -22    3.29    2.23
   3   0  23    1.57    1.16
  -3   0 -23    2.55    1.29
   3   0  23    2.28    1.54
  -3   0 -24    0.30    0.49
   3   0  24    0.54    0.86
   3   0  24    0.01    0.38
   3   0  25    1.58    0.88
   3   0  25    1.85    0.93
   3   1 -24    2.57    1.19
  -3  -1  24   -0.09    0.71
  -3  -1  23   19.26    3.66
  -3  -1  23   16.94    4.11
  -3  -1  23   19.06    4.07
  -3  -1  22    4.38    2.11
  -3  -1  22    5.05    2.50
   3   1 -22    4.45    1.94
  -3  -1  22    5.19    2.76
  -3  -1  21   -0.04    1.14
  -3  -1  21   -0.38    0.82
   3   1 -21    0.38    0.72
  -3  -1  21    0.57    1.16
  -3  -1  20   15.18    4.34
  -3  -1  20   17.30    4.39
   3   1 -20    2.88    1.79
  -3  -1  20   16.92    5.04
   3   1 -19    1.20    0.64
   3   1 -19    6.85    2.71
  -3  -1  19    9.36    3.56
  -3  -1  19   14.70    5.01
   3   1 -18   12.33    4.07
  -3  -1  18   15.91    4.93
  -3  -1  17    1.39    1.31
   3   1 -17    0.46    0.91
   3   1 -16  108.76   23.24
  -3  -1  16   94.11   10.76
   3   1 -16   87.95   10.48
  -3  -1  16   85.46    9.92
  -3  -1  15    0.49    1.38
   3   1 -15   -0.42    3.21
  -3  -1  15   -0.48    1.11
   3   1 -15    1.15    1.16
  -3  -1  14   14.40    3.61
  -3  -1  14   14.26    4.18
   3   1 -14   18.39    4.63
   3   1 -14   18.20    9.23
   3   1 -13   -0.59    4.68
  -3  -1  13    0.19    0.61
  -3  -1  13   -0.01    0.74
   3   1 -13   -0.09    0.67
   3   1 -12    0.97    2.11
  -3  -1  12    0.71    1.04
  -3  -1  12    1.76    1.32
   3   1 -12    1.81    3.01
   3   1 -11    3.10    4.27
   3   1 -10   14.85    6.45
   3   1 -10   12.12    5.90
   3   1  -9  448.54   35.79
   3   1  -9  432.06   33.53
   3   1  -9  452.25   35.35
   3   1  -8   -0.60    1.65
   3   1  -8    0.63    2.03
   3   1  -8    2.88    4.67
   3   1  -7   25.30    7.92
  -3  -1   7   23.64    5.32
   3   1  -7   24.71    7.43
   3   1  -6    1.56    2.08
   3   1  -6    1.09    2.04
  -3  -1   6    2.34    1.90
   3   1  -5   53.72   10.35
  -3  -1   5   55.49    8.86
  -3  -1   4   42.29    7.77
   3   1  -4   43.20    8.78
   3   1  -3   22.82    6.15
  -3  -1   3   24.01    5.65
  -3  -1   2  215.71   14.28
   3   1  -2  204.18   17.41
  -3  -1   1 1495.72   36.61
   3   1  -1 1584.15   48.11
   3   1   0   22.99    6.28
  -3  -1   0   23.85    5.04
  -3  -1  -1    2.99    1.65
  -3  -1  -2    9.61    4.04
   3   1   3    1.17    0.25
  -3  -1  -3    2.72    2.31
  -3  -1  -3    1.71    1.52
   3   1   4    0.76    0.56
  -3  -1  -4    0.49    1.45
  -3  -1  -4    1.33    1.91
  -3  -1  -5   31.41    7.36
  -3  -1  -5   36.87    8.41
   3   1   6   97.58    8.66
  -3  -1  -6  116.95   14.53
  -3  -1  -7  374.65   26.65
  -3  -1  -7  430.45   31.25
  -3  -1  -8   28.20    7.66
  -3  -1  -8   28.66    8.51
  -3  -1  -9   13.86    5.74
  -3  -1  -9    9.03    4.20
  -3  -1 -10   98.96   17.09
  -3  -1 -10   90.60   14.85
  -3  -1 -11   90.07   17.32
  -3  -1 -11   86.37   15.04
  -3  -1 -12   97.01   16.73
  -3  -1 -12   97.85   18.90
  -3  -1 -13  643.92   46.01
  -3  -1 -13  702.88   53.12
   3   1  13  646.54   21.83
   3   1  14    3.53    1.47
  -3  -1 -14   -0.55    1.74
  -3  -1 -14    3.25    3.63
  -3  -1 -14    0.37    0.60
   3   1  14    3.48    1.65
  -3  -1 -14    2.37    3.42
  -3  -1 -15  148.84   12.80
  -3  -1 -15   -0.08    2.71
   3   1  15  148.30   11.01
  -3  -1 -15  158.51   27.31
  -3  -1 -15  140.94   23.91
  -3  -1 -15  150.84   26.68
   3   1  15  145.25   11.03
  -3  -1 -16  292.38   18.53
  -3  -1 -16  324.61   40.85
   3   1  16  286.61   15.98
  -3  -1 -16  254.28   38.10
   3   1  16  289.49   16.02
   3   1  17   19.97    5.04
  -3  -1 -17   16.81   10.16
   3   1  17   20.60    4.20
  -3  -1 -17   23.42    5.21
  -3  -1 -17   21.94   11.17
  -3  -1 -17    0.97    3.72
   3   1  18   19.72    4.74
   3   1  18   21.50    4.17
  -3  -1 -18   19.02    4.95
   3   1  19   21.67    4.94
  -3  -1 -19   18.94    4.79
  -3  -1 -20    2.07    2.64
   3   1  20   -0.60    0.84
  -3  -1 -20   -0.53    1.50
   3   1  20    0.59    3.14
   3   1  21   -0.05    0.85
   3   1  21    0.01    2.91
  -3  -1 -21    0.99    1.35
  -3  -1 -21   -1.22    1.84
   3   1  22   18.77    4.06
  -3  -1 -22   19.19    4.49
   3   1  22   24.05    4.78
   3   1  23    1.46    0.89
  -3  -1 -23    3.21    1.53
   3   1  23    1.19    0.81
   3   1  24    1.53    0.87
  -3  -1 -24    0.83    1.11
   3   1  24    0.79    0.92
   3   1  24    0.59    1.03
   3   1  25   -0.18    0.38
   3   1  25    0.52    0.35
  -3  -2  24    6.15    2.29
   3   2 -23    4.65    1.73
  -3  -2  23    4.56    2.27
  -3  -2  22    4.07    2.32
   3   2 -22    7.14    2.42
  -3  -2  22    3.63    1.56
  -3  -2  21    1.90    1.62
  -3  -2  21    0.85    1.56
  -3  -2  21   -0.21    1.09
  -3  -2  20    3.64    2.14
   3   2 -20    3.34    1.34
  -3  -2  20    1.95    1.56
  -3  -2  20    4.16    2.40
  -3  -2  19    0.22    1.87
   3   2 -19    1.31    1.99
  -3  -2  19   -0.45    0.97
  -3  -2  19   -0.31    1.26
  -3  -2  18   14.09    4.63
   3   2 -18    9.10    3.22
  -3  -2  18   13.14    4.54
  -3  -2  17    0.47    1.06
   3   2 -17    0.07    0.93
  -3  -2  16    3.49    2.17
   3   2 -16    4.20    2.30
   3   2 -15   29.62   11.75
  -3  -2  15   23.05    5.18
   3   2 -15   22.77    5.01
  -3  -2  15   22.15    5.13
   3   2 -14    4.89    4.99
  -3  -2  14    2.90    1.98
  -3  -2  14    2.47    2.10
   3   2 -14    1.77    1.34
   3   2 -13    0.89    1.01
  -3  -2  13    1.24    1.22
  -3  -2  13    0.39    0.59
   3   2 -13   -1.52    1.34
   3   2 -12   -1.52    2.32
  -3  -2  12   -0.08    0.63
  -3  -2  12   -0.30    0.71
   3   2 -11   -0.45    2.13
   3   2 -10   50.22   12.76
   3   2  -9    2.35    3.42
   3   2  -8   19.87    7.57
   3   2  -8   19.22    6.87
   3   2  -8   22.00    6.50
  -3  -2   8   21.04    5.25
  -3  -2   7   28.77    6.41
   3   2  -7   31.21    7.70
   3   2  -7   25.91    7.34
   3   2  -6   12.65    5.23
   3   2  -6    6.25    3.08
  -3  -2   6    9.09    3.76
   3   2  -5   16.83    5.21
   3   2  -5   11.78    4.24
  -3  -2   5   14.23    4.41
   3   2  -4    4.19    2.59
  -3  -2   4    7.26    3.87
   3   2  -3    0.53    0.46
  -3  -2   3    1.50    1.43
  -3  -2   2   57.92    9.61
  -3  -2   2   63.02    9.37
   3   2  -2   58.67    8.21
  -3  -2   1  164.55   13.98
  -3  -2   1  193.32   18.26
   3   2  -1  173.28   14.17
  -3  -2   0   40.66    7.18
   3   2   0   43.05    7.16
  -3  -2  -1    2.03    1.59
  -3  -2  -2    0.01    2.02
  -3  -2  -3    3.44    3.31
  -3  -2  -3    3.64    2.34
  -3  -2  -4    4.00    2.81
  -3  -2  -4    3.09    2.50
  -3  -2  -4    4.85    3.09
  -3  -2  -5    5.36    3.44
  -3  -2  -5    4.53    2.29
  -3  -2  -5    5.88    3.01
  -3  -2  -6   23.03    7.46
  -3  -2  -6   18.64    6.39
  -3  -2  -6   19.00    6.04
  -3  -2  -7  195.98   21.74
  -3  -2  -7  169.74   18.42
  -3  -2  -7  196.12   22.05
  -3  -2  -8   98.34   15.99
  -3  -2  -8   94.39   14.30
  -3  -2  -8  101.32   16.09
  -3  -2  -9    1.88    3.25
  -3  -2  -9    3.09    3.78
  -3  -2  -9    2.71    1.61
  -3  -2 -10    4.56    4.07
  -3  -2 -10   10.04    5.40
  -3  -2 -10    9.39    5.06
  -3  -2 -11    1.27    2.96
  -3  -2 -11   -0.50    1.76
  -3  -2 -11   -1.39    1.12
  -3  -2 -12   41.22   12.35
  -3  -2 -12   43.68   11.94
  -3  -2 -12   30.01   12.73
  -3  -2 -13   45.56   12.14
  -3  -2 -13   45.40   14.06
  -3  -2 -13   42.40   14.42
   3   2  14    9.80    2.96
  -3  -2 -14    6.06    6.51
  -3  -2 -14    9.57    6.33
  -3  -2 -14   -0.06    0.63
   3   2  14    7.66    2.49
  -3  -2 -14    8.51    2.89
  -3  -2 -14   10.79    5.85
  -3  -2 -14    2.13    2.33
   3   2  15  106.12    9.29
  -3  -2 -15  106.32   20.81
  -3  -2 -15  158.27   20.42
  -3  -2 -15  108.22   23.08
   3   2  15  103.63    9.29
  -3  -2 -15  100.28   10.37
  -3  -2 -15  104.17   21.53
  -3  -2 -16   87.16   21.57
  -3  -2 -16   72.11    9.04
   3   2  16   75.95    8.20
  -3  -2 -16   71.99   18.11
  -3  -2 -16   75.22   20.24
   3   2  16   75.89    8.08
   3   2  17    2.66    1.47
   3   2  17    3.26    2.25
  -3  -2 -17    8.35    8.14
   3   2  17    3.99    2.21
  -3  -2 -17    2.39    1.14
  -3  -2 -17    2.65    4.53
  -3  -2 -17    3.96    3.23
   3   2  18    0.48    1.02
  -3  -2 -18    1.81    3.25
   3   2  18    0.08    1.14
  -3  -2 -18   -0.83    0.73
   3   2  19   13.56    3.14
   3   2  19   13.97    3.98
  -3  -2 -19   16.09    4.46
  -3  -2 -19    1.97    2.68
   3   2  20    7.83    2.90
  -3  -2 -20    9.47    3.55
   3   2  20    8.52    3.92
   3   2  21   27.25    5.37
  -3  -2 -21   26.28    5.40
   3   2  21   31.10    5.44
   3   2  22    1.30    1.20
  -3  -2 -22    1.19    1.00
   3   2  22   -2.06    1.87
  -3  -2 -23    3.40    2.09
   3   2  23    4.14    1.96
   3   2  24    6.83    2.20
   3   2  24    7.96    2.48
   3   2  25    1.20    1.01
   3   2  25    0.16    0.24
   3   2  25    0.06    0.72
   3   2  26    1.14    0.46
   3   3 -23    0.79    0.43
  -3  -3  23    1.11    0.93
   3   3 -22    2.57    0.98
  -3  -3  22   13.38    3.63
   3   3 -21    0.19    0.77
  -3  -3  21   10.42    3.13
  -3  -3  21   11.41    3.79
  -3  -3  20    4.62    2.48
   3   3 -20    1.36    0.38
  -3  -3  20    4.20    2.32
  -3  -3  20    3.13    2.34
  -3  -3  19   18.52    4.96
   3   3 -19   12.39    3.57
  -3  -3  19   21.72    5.13
  -3  -3  19   17.49    4.76
  -3  -3  18    0.54    0.85
  -3  -3  18    0.86    1.48
   3   3 -18    0.63    2.77
  -3  -3  18    0.24    0.48
  -3  -3  17  129.96   12.49
  -3  -3  17  118.22   12.82
   3   3 -17   98.54   11.38
  -3  -3  17  135.61   14.17
  -3  -3  16    3.95    2.46
   3   3 -16    2.13    1.28
   3   3 -15    2.75    3.76
  -3  -3  15    3.39    1.62
   3   3 -15   10.08    4.19
   3   3 -14   10.47    4.34
   3   3 -14    1.96    4.48
  -3  -3  14    2.66    2.04
   3   3 -14    1.48    1.65
  -3  -3  13   31.54    5.70
   3   3 -13   26.72    5.62
   3   3 -13   25.94   10.19
  -3  -3  13   25.91    5.17
   3   3 -13   21.45    4.63
  -3  -3  12   16.02    4.04
  -3  -3  12   17.17    4.03
   3   3 -12   18.21    4.58
   3   3 -12   16.95    8.04
  -3  -3  11    9.73    2.83
   3   3 -11   10.67    6.73
  -3  -3  11   13.14    3.65
   3   3 -10  198.54   25.55
   3   3  -9  566.21   41.60
   3   3  -8   15.26    8.88
  -3  -3   8    7.63    3.40
  -3  -3   7   43.03    8.44
   3   3  -7   48.38    9.85
  -3  -3   6    4.00    2.18
   3   3  -6    1.28    1.70
  -3  -3   5   26.66    6.87
   3   3  -5   28.35    6.45
   3   3  -5   21.80    5.51
   3   3  -4    1.79    1.70
   3   3  -4    1.59    1.45
  -3  -3   4    1.84    1.26
   3   3  -3   32.37    5.56
  -3  -3   3   32.60    7.18
   3   3  -2  391.12   17.77
  -3  -3   2  380.40   26.74
   3   3  -1  382.06   18.07
  -3  -3   1  399.43   23.68
  -3  -3   1  384.54   27.09
  -3  -3   0  176.34   16.08
   3   3   0  164.96   13.33
  -3  -3   0  195.24   19.39
  -3  -3  -1  250.29   19.52
  -3  -3  -1  271.61   24.18
  -3  -3  -2    5.60    3.79
  -3  -3  -3   20.97    6.71
  -3  -3  -3   17.99    6.22
  -3  -3  -4   26.87    7.53
  -3  -3  -4   21.76    7.13
  -3  -3  -5    6.89    4.42
  -3  -3  -5    6.14    4.21
  -3  -3  -5    7.62    3.12
  -3  -3  -6  387.48   28.68
  -3  -3  -6  421.03   32.01
  -3  -3  -6  421.97   31.13
  -3  -3  -7  219.85   21.94
  -3  -3  -7  237.06   24.78
  -3  -3  -7  228.70   24.95
  -3  -3  -8  387.54   30.50
  -3  -3  -8  446.03   35.02
  -3  -3  -8  429.64   33.79
  -3  -3  -9  606.34   39.82
  -3  -3  -9  636.33   43.91
  -3  -3  -9  674.90   44.76
  -3  -3 -10   15.07    6.51
  -3  -3 -10   17.71    6.89
  -3  -3 -10   13.69    5.71
  -3  -3 -11   21.98    9.84
  -3  -3 -11   28.02    9.77
  -3  -3 -11   23.41    8.07
  -3  -3 -12   13.54    7.30
  -3  -3 -12   20.20    8.31
  -3  -3 -12   20.48    8.14
  -3  -3 -13   36.24   12.80
  -3  -3 -13   26.66   11.69
  -3  -3 -13   32.35   10.99
   3   3  14   25.84    4.42
  -3  -3 -14    0.10    2.16
  -3  -3 -14   10.32    4.57
  -3  -3 -14   25.88   10.85
  -3  -3 -14   27.30   11.46
  -3  -3 -14   23.15    9.42
   3   3  15  149.91   10.91
  -3  -3 -15  129.34   17.76
  -3  -3 -15  153.83   25.00
   3   3  15  148.02   10.98
  -3  -3 -15  154.69   12.60
  -3  -3 -15  153.71   28.24
  -3  -3 -15  162.17   28.26
  -3  -3 -16   44.96   14.61
  -3  -3 -16   76.89   14.54
  -3  -3 -16   52.05   16.61
  -3  -3 -16   55.84    7.89
   3   3  16   47.49    6.45
  -3  -3 -16   54.79   16.93
   3   3  16   52.04    6.60
  -3  -3 -17    2.37    3.93
  -3  -3 -17    0.28    1.76
  -3  -3 -17    1.34    3.41
   3   3  17    2.14    1.71
  -3  -3 -17    0.56    1.16
  -3  -3 -17    0.48    2.19
   3   3  18   17.10    4.46
   3   3  18   16.05    3.50
  -3  -3 -18   18.28    4.71
   3   3  19   17.15    4.44
   3   3  19   16.37    3.73
  -3  -3 -19   19.50    4.70
  -3  -3 -20   -2.23    2.60
   3   3  20    0.67    0.24
  -3  -3 -20    0.88    1.24
   3   3  20   -2.84    3.39
[truncated: 511,263 more chars]
